# Supplementary material for: Achrysocharoides Girault (Hymenoptera, Eulophidae) new to tropical America, with eight new species
Source: Zookeys. 2012 Mar 2;(173):79–108. doi: 10.3897/zookeys.173.2653 (PMC3307361; doi:10.3897/zookeys.173.2653)
Supplement: XML Treatment for Achrysocharoides [file zookeys.173.2653-treatment1.xml]

<!DOCTYPE tp:taxon-treatment
  PUBLIC "-//TaxonX//DTD Taxonomic Treatment Publishing DTD v0 20100105//EN" "tax-treatment-NSO.dtd">
<tp:taxon-treatment xmlns:tp="http://www.plazi.org/taxpub"><tp:treatment-meta><mixed-citation publication-type="journal"><person-group><name><surname>Hansson</surname><given-names>Christer</given-names></name></person-group><article-title>
                    <italic>Achrysocharoides</italic> Girault (Hymenoptera, Eulophidae) new to tropical America, with eight new species
                </article-title><source>Zookeys</source><day>2</day><month>3</month><year>2012</year><volume>2012</volume><issue>173</issue><fpage>79</fpage><lpage>108</lpage><pub-id pub-id-type="doi">10.3897/zookeys.173.2653</pub-id></mixed-citation></tp:treatment-meta><tp:nomenclature><tp:taxon-name>
                        <tp:taxon-name-part taxon-name-part-type="genus">Achrysocharoides</tp:taxon-name-part>
                    <object-id xmlns:xlink="http://www.w3.org/1999/xlink" xlink:type="simple">http://species-id.net/wiki/Achrysocharoides</object-id>
                    </tp:taxon-name><tp:taxon-authority>Girault</tp:taxon-authority><tp:nomenclature-citation-list><tp:nomenclature-citation><tp:taxon-name>Achrysocharoides</tp:taxon-name><comment> Girault, 1913:72. Type species: <italic><tp:taxon-name>Chrysocharis sarcophagus</tp:taxon-name></italic> Girault, by original designation.</comment></tp:nomenclature-citation><tp:nomenclature-citation><tp:taxon-name>Neoderostenus</tp:taxon-name><comment> Girault, 1915:180. Type species <italic><tp:taxon-name>Neoderostenus australiensis</tp:taxon-name></italic> Girault, 1915:180, by original designation. Synonymized by Peck (1951).</comment></tp:nomenclature-citation><tp:nomenclature-citation><tp:taxon-name>Enaysma</tp:taxon-name><comment> Delucchi, 1954:1. Type species: <italic><tp:taxon-name>Enaysma zwoelferi</tp:taxon-name></italic> Delucchi, by orginal designation. Synonymized by <xref ref-type="bibr" rid="B26">Yoshimoto (1977)</xref>.</comment></tp:nomenclature-citation><tp:nomenclature-citation><tp:taxon-name>Kratoysma</tp:taxon-name><comment> Bouček, 1965:5–6. Type species: <italic><tp:taxon-name>Derostenus usticrus</tp:taxon-name></italic> Erdös, by original designation. Syn. n.</comment></tp:nomenclature-citation></tp:nomenclature-citation-list></tp:nomenclature><tp:treatment-sec sec-type="The classification into species-groups"><title>The classification into species-groups.</title><p>The subdivision of <italic><tp:taxon-name>Achrysocharoides</tp:taxon-name></italic> was initiated by <xref ref-type="bibr" rid="B12">Graham (1959)</xref> who divided the European species into two subgenera, <italic><tp:taxon-name>Enaysma</tp:taxon-name></italic> Delucchi and <italic><tp:taxon-name>Pentenaysma</tp:taxon-name></italic> Graham. These correspond with the two species-groups, <italic>atys</italic>- and <italic>latreilleii</italic>-groups, which <xref ref-type="bibr" rid="B5">Bryan (1980a)</xref> introduced for the European species, thus abandoning the formal subdivision into subgenera. <xref ref-type="bibr" rid="B26">Yoshimoto (1977)</xref> divided the Nearctic species into two species-groups, the <italic>gahani</italic>- and <italic>guizoti</italic>-groups. <xref ref-type="bibr" rid="B20">Kamijo (1991)</xref> transferred some of the Nearctic species from the <italic>guizoti</italic>-group to either of the two newly erected <italic>clypeatus</italic>- and <italic>titiani</italic>-groups, and removed the remaining species in the <italic>guizoti</italic>-group to the <italic>latreilleii</italic>-group, thus terminating the <italic>guizoti</italic>-group. <xref ref-type="bibr" rid="B19">Kamijo (1990b)</xref> established the <italic>crassinervis</italic>-group for two species from Japan and one undescribed species from Nepal. Hence there are currently six species-groups in <italic><tp:taxon-name>Achrysocharoides</tp:taxon-name></italic>: <italic>atys</italic>-, <italic>clypeatus</italic>-, <italic>crassinervis</italic>-, <italic>gahani</italic>-, <italic>latreilleii</italic>-, and <italic>titiani</italic>-groups. See <xref ref-type="bibr" rid="B20">Kamijo (1991)</xref> for group-diagnostic characters.</p></tp:treatment-sec><tp:treatment-sec sec-type="Diagnosis"><title>Diagnosis.</title><p>Eyes densely pubescent (e.g. <xref ref-type="fig" rid="F3">Fig. 3</xref>); females with frontal suture as a raised carina (i.e. with frons just above frontal suture protruding), straight (e.g. <xref ref-type="fig" rid="F3">Fig. 3</xref>); males with frontal suture straight to slightly V-shaped, sometimes missing; females with antennal scrobes indistinct (i.e. not as narrow grooves) joining below frontal suture (e.g. <xref ref-type="fig" rid="F3">Fig. 3</xref>); lateral downsloping part of pronotum with a longitudinal carina (<xref ref-type="fig" rid="F15">Figs 60–63</xref>); postmarginal vein short, 0.5–1.5× as long as stigmal vein. <italic><tp:taxon-name>Achrysocharoides</tp:taxon-name></italic> is similar to <italic><tp:taxon-name>Apleurotropis</tp:taxon-name></italic>, but has a short postmarginal vein (in <italic><tp:taxon-name>Apleurotropis</tp:taxon-name></italic> postmarginal vein is 2.8–3.7× as long as the stigmal vein), with antennal scrobes in female joining below frontal suture (antennal scrobes join the frontal suture separately in <italic><tp:taxon-name>Apleurotropis</tp:taxon-name></italic>).</p></tp:treatment-sec><tp:treatment-sec sec-type="Identification"><title>Identification.</title><p>To separate <italic><tp:taxon-name>Achrysocharoides</tp:taxon-name></italic> from other <tp:taxon-name>Eulophidae</tp:taxon-name> genera the keys in <xref ref-type="bibr" rid="B3">Bouček (1988)</xref> (Australasia), <xref ref-type="bibr" rid="B8">Gibson et al. (1997)</xref> (Nearctic), <xref ref-type="bibr" rid="B12">Graham (1959)</xref> (Europe) are useful. To differentiate <italic><tp:taxon-name>Achrysocharoides</tp:taxon-name></italic> from other genera of Entedon- inae in tropical America the matrix key on the website <ext-link xmlns:xlink="http://www.w3.org/1999/xlink" ext-link-type="uri" xlink:href="http://www.neotropicaleulophidae.com" xlink:type="simple">http://www.neotropicaleulophidae.com</ext-link> can be used.</p></tp:treatment-sec><tp:treatment-sec sec-type="Description"><title>Description.</title><p>Female flagellum with a 2-segmented clava, in male with a 2-segmented clava or with all 5 flagellomeres distinctly separated; male flagellomeres with scattered setae; male scape enlarged, frequently with a species-specific shape, ventral sensory area present along entire scape; sensilla ampullacea globular, symmetric (type I <!--PageBreak-->sensu <xref ref-type="bibr" rid="B14">Hansson (1990)</xref>), present on all flagellomeres. Antenna with discoid anelli. Mandibles with two large teeth at apex, with one or several smaller teeth above large teeth. Clypeus not delimited. Malar sulcus present. Males with a more or less developed cross-ridge below antennal toruli. Frons occasionally with an indistinct groove between median ocellus and frontal suture. Female with frons just above frontal suture protruding, hence frontal suture appear to be a raised carina. Frontal suture in female straight; in male straight to slightly V-shaped, but sometimes missing. Antennal scrobes usually join below frontal suture in females, join on or below frontal suture in males, scrobes absent in males of some species. Occipital margin with raised carina or an edge, or rounded; occiput with a median fold/groove, at least close to occipital margin.</p><p>Pronotum with or without a transverse carina. Midlobe of mesoscutum with two pairs of setae, sometimes with an indistinct median groove in posterior ½; notauli more or less distinct in anterior 1/2, in posterior 1/2 present as weakly delimited depressions which are smooth to weakly reticulate. Scutellum with one pair of setae; sometimes with an anteromedian groove; with or without detached lateral foveae or rows of foveae. Transepimeral sulcus almost straight to weakly curved. Dorsellum visible in dorsal view. Forewing with costal cell usually wider than width of base of submarginal vein; postmarginal vein 0.5-1.5× as long as stigmal vein, usually about as long as stigmal vein. Propodeum without longitudinal ridges, or with a complete median carina - undivided or branched in posterior half - median carina sometimes incomplete and present only in posterior 1/3, or with two complete submedian carinae that run parallel or diverge weakly to strongly towards posterior part of propodeum.</p><p>Petiole 0.5–1.5× as long as wide, smooth and shiny or with some irregular sculpture, sometimes with anterolateral corners, ventral surface smooth. Male genitalia as in most other genera of <tp:taxon-name>Entedoninae</tp:taxon-name>, i.e. with normal volsellar setae, one parameral setae at the apex of phallobase, with two digital spines (<xref ref-type="bibr" rid="B15">Hansson 1996</xref>).</p></tp:treatment-sec><tp:treatment-sec sec-type="Biology"><title>Biology.</title><p>Endoparasitoids of leafmining <tp:taxon-name>Lepidoptera</tp:taxon-name> of the family <tp:taxon-name>Gracillariidae</tp:taxon-name>, mainly the genus <italic><tp:taxon-name>Phyllonorycter</tp:taxon-name></italic> Hübner (<xref ref-type="bibr" rid="B5">Bryan 1980a</xref>).</p></tp:treatment-sec><tp:treatment-sec sec-type="Distribution"><title>Distribution.</title><p>Australia (<xref ref-type="bibr" rid="B9">Girault 1913</xref>, <xref ref-type="bibr" rid="B3">Bouček 1988</xref>), Canada (<xref ref-type="bibr" rid="B20">Kamijo 1991</xref>, <xref ref-type="bibr" rid="B21">Miller 1962</xref>, <xref ref-type="bibr" rid="B26">Yoshimoto 1977</xref>), Japan (<xref ref-type="bibr" rid="B18">Kamijo 1990a</xref>, <xref ref-type="bibr" rid="B19">1990b</xref>), Nepal (<xref ref-type="bibr" rid="B13">Hansson 1985</xref>), New Zealand (<xref ref-type="bibr" rid="B3">Bouček 1988</xref>), Pakistan (<xref ref-type="bibr" rid="B13">Hansson 1985</xref>), Papua New Guinea (<xref ref-type="bibr" rid="B3">Bouček 1988</xref>), USA (<xref ref-type="bibr" rid="B20">Kamijo 1991</xref>), and Europe (many countries, e.g. <xref ref-type="bibr" rid="B4">Bouček and Askew 1968</xref>). In tropi- cal America: Costa Rica, Ecuador, Guatemala, Honduras, Mexico, Trinidad and Tobago.</p></tp:treatment-sec><tp:treatment-sec sec-type="Key to the Neotropical species of Achrysocharoides"><title>Key to the Neotropical species of <italic><tp:taxon-name>Achrysocharoides</tp:taxon-name></italic></title><table-wrap content-type="key" position="anchor" orientation="portrait"><table><tbody><tr><td rowspan="1" colspan="1">1</td><td rowspan="1" colspan="1">Pronotal collar without transverse carina (<xref ref-type="fig" rid="F14">Fig. 57</xref>)</td><td rowspan="1" colspan="1"><italic><tp:taxon-name>Achrysocharoides foveatus</tp:taxon-name></italic> sp. n. (female)</td></tr><tr><td rowspan="1" colspan="1">–</td><td rowspan="1" colspan="1">Pronotal collar with a transverse carina (e.g. <xref ref-type="fig" rid="F3">Figs 5</xref>, <xref ref-type="fig" rid="F4">10</xref>, <xref ref-type="fig" rid="F5">15</xref>)</td><td rowspan="1" colspan="1">2</td></tr><tr><td rowspan="1" colspan="1">2</td><td rowspan="1" colspan="1">Median propodeum smooth, without longitudinal carinae (<xref ref-type="fig" rid="F7">Figs 25</xref>, <xref ref-type="fig" rid="F8">31</xref>)</td><td rowspan="1" colspan="1"><italic><tp:taxon-name>Achrysocharoides gliricidiae</tp:taxon-name></italic> (Hansson &amp; Cave) (female, male)</td></tr><tr><td rowspan="1" colspan="1">–</td><td rowspan="1" colspan="1">Median propodeum with 1 or 2 longitudinal carinae (<xref ref-type="fig" rid="F5">Figs 15</xref>, <xref ref-type="fig" rid="F10">39</xref>, <xref ref-type="fig" rid="F11">42</xref>)</td><td rowspan="1" colspan="1">3<!--PageBreak--></td></tr><tr><td rowspan="1" colspan="1">3</td><td rowspan="1" colspan="1">Propodeum with 1 complete median carina (<xref ref-type="fig" rid="F11">Fig. 42</xref>)</td><td rowspan="1" colspan="1"><italic><tp:taxon-name>Achrysocharoides mediocarinatus</tp:taxon-name></italic> sp. n. (female)</td></tr><tr><td rowspan="1" colspan="1">–</td><td rowspan="1" colspan="1">Propodeum with 2 submedian carinae, diverging towards posterior part of propodeum (<xref ref-type="fig" rid="F5">Figs 15</xref>, <xref ref-type="fig" rid="F10">39</xref>)</td><td rowspan="1" colspan="1">4</td></tr><tr><td rowspan="1" colspan="1">4</td><td rowspan="1" colspan="1">Entire scutellum with raised and very strong reticulation, with only anteromedian and posteromedian parts smooth (<xref ref-type="fig" rid="F12">Fig. 47</xref>)</td><td rowspan="1" colspan="1"><italic><tp:taxon-name>Achrysocharoides purpureus</tp:taxon-name></italic> sp. n. (female)</td></tr><tr><td rowspan="1" colspan="1">–</td><td rowspan="1" colspan="1">Either with entire median part of scutellum smooth, i.e. with a smooth and complete longitudinal band (<xref ref-type="fig" rid="F6">Figs 20</xref>, <xref ref-type="fig" rid="F10">39</xref>), <italic>or</italic> scutellum with engraved and weak reticulation (<xref ref-type="fig" rid="F4">Figs 10</xref>, <xref ref-type="fig" rid="F4">11</xref>)</td><td rowspan="1" colspan="1">5</td></tr><tr><td rowspan="1" colspan="1">5</td><td rowspan="1" colspan="1">Scape (<xref ref-type="fig" rid="F4">Fig. 12</xref>), femora and tibiae dark brown with metallic tinges</td><td rowspan="1" colspan="1"><italic><tp:taxon-name>Achrysocharoides callisetosus</tp:taxon-name></italic> sp. n. (female)</td></tr><tr><td rowspan="1" colspan="1">–</td><td rowspan="1" colspan="1">Scape white to infuscate (dark brown in female <italic><tp:taxon-name>Achrysocharoides infuscus</tp:taxon-name></italic>), femora and tibiae predominantly white, femora occasionally pale brown</td><td rowspan="1" colspan="1">6</td></tr><tr><td rowspan="1" colspan="1">6</td><td rowspan="1" colspan="1">Frons above frontal suture smooth and shiny (<xref ref-type="fig" rid="F6">Figs 18</xref>, <xref ref-type="fig" rid="F10">35</xref>, <xref ref-type="fig" rid="F13">50</xref>)</td><td rowspan="1" colspan="1">7</td></tr><tr><td rowspan="1" colspan="1">–</td><td rowspan="1" colspan="1">Frons above frontal suture with raised and strong reticulation (<xref ref-type="fig" rid="F3">Figs 3</xref>, <xref ref-type="fig" rid="F5">13</xref>, <xref ref-type="fig" rid="F5">16</xref>)</td><td rowspan="1" colspan="1">9</td></tr><tr><td rowspan="1" colspan="1">7</td><td rowspan="1" colspan="1">Propodeum with plicae (<xref ref-type="fig" rid="F6">Fig. 20</xref>)</td><td rowspan="1" colspan="1"><italic><tp:taxon-name>Achrysocharoides ecuadorensis</tp:taxon-name></italic> (Hansson) (female)</td></tr><tr><td rowspan="1" colspan="1">–</td><td rowspan="1" colspan="1">Propodeum without plicae (<xref ref-type="fig" rid="F10">Figs 39</xref>, <xref ref-type="fig" rid="F13">52</xref>)</td><td rowspan="1" colspan="1">8</td></tr><tr><td rowspan="1" colspan="1">8</td><td rowspan="1" colspan="1">Female scape dark brown (<xref ref-type="fig" rid="F2">Fig. 2</xref>), mesoscutum golden-green and scutellum golden-red (<xref ref-type="fig" rid="F9">Fig. 34</xref>); posteromedian 2/3 of scutellum smooth (<xref ref-type="fig" rid="F10">Fig. 39</xref>)</td><td rowspan="1" colspan="1"><italic><tp:taxon-name>Achrysocharoides infuscus</tp:taxon-name></italic> sp. n. (female, male)</td></tr><tr><td rowspan="1" colspan="1">–</td><td rowspan="1" colspan="1">Female scape whitish to yellowish-brown (<xref ref-type="fig" rid="F13">Fig. 53</xref>), mesoscutum and scutellum golden-green (<xref ref-type="fig" rid="F13">Fig. 54</xref>); posteromedian 2/3 of scutellum with engraved reticulation (<xref ref-type="fig" rid="F13">Fig. 54</xref>)</td><td rowspan="1" colspan="1"><italic><tp:taxon-name>Achrysocharoides sulcatus</tp:taxon-name></italic> sp. n. (female, male)</td></tr><tr><td rowspan="1" colspan="1">9</td><td rowspan="1" colspan="1">Midlobe of mesoscutum with meshes of reticulation small and with reti- culate part posteriorly narrowing off to a point towards anterior scutellum  (<xref ref-type="fig" rid="F5">Fig. 15</xref>)</td><td rowspan="1" colspan="1"><italic><tp:taxon-name>Achrysocharoides cuspidatus</tp:taxon-name></italic> sp. n. (female)</td></tr><tr><td rowspan="1" colspan="1">–</td><td rowspan="1" colspan="1">Midlobe of mesoscutum with meshes of reticulation large and with reticulate part posteriorly wide (<xref ref-type="fig" rid="F3">Fig. 5</xref>)</td><td rowspan="1" colspan="1"><italic><tp:taxon-name>Achrysocharoides asperulus</tp:taxon-name></italic> sp. n. (female)</td></tr></tbody></table></table-wrap></tp:treatment-sec><tp:treatment-sec><!--Section generated to contain objects referenced in tp:taxon-treatment.--><fig id="F3" position="float" orientation="portrait"><label>Figures 3–7.</label><caption><p><italic><tp:taxon-name>Achrysocharoides asperulus</tp:taxon-name></italic> sp. n., female. <bold>3</bold> Head, frontal <bold>4</bold> Vertex <bold>5</bold> Thoracic dorsum <bold>6</bold> Head, frontal <bold>7</bold> Thoracic dorsum.</p></caption><graphic xmlns:xlink="http://www.w3.org/1999/xlink" xlink:href="ZooKeys-173-079-g003.jpg" position="float" orientation="portrait" xlink:type="simple"/></fig><fig id="F15" position="float" orientation="portrait"><label>Figures 60–63.</label><caption><p><italic><tp:taxon-name>Achrysocharoides</tp:taxon-name></italic> spp., females, lateral part of pronotum, arrow points at longitudinal carina. <bold>60</bold> <italic><tp:taxon-name>Achrysocharoides zwoelferi</tp:taxon-name></italic> (Delucchi), type species for <italic><tp:taxon-name>Enaysma</tp:taxon-name></italic> Delucchi <bold>61</bold> <italic><tp:taxon-name>Achrysocharoides usticrus</tp:taxon-name></italic> (Bouček), type species for <italic><tp:taxon-name>Kratoysma</tp:taxon-name></italic> <bold>62</bold> <italic><tp:taxon-name>Achrysocharoides infuscus</tp:taxon-name></italic> sp. n. <bold>63</bold> <italic><tp:taxon-name>Achrysocharoides ecuadorensis</tp:taxon-name></italic> (Hansson).</p></caption><graphic xmlns:xlink="http://www.w3.org/1999/xlink" xlink:href="ZooKeys-173-079-g015.jpg" position="float" orientation="portrait" xlink:type="simple"/></fig><fig id="F14" position="float" orientation="portrait"><label>Figures 55–59.</label><caption><p><italic><tp:taxon-name>Achrysocharoides foveatus</tp:taxon-name></italic> sp. n., female. <bold>55</bold> Head, frontal <bold>56</bold> Vertex <bold>57</bold> Thoracic dorsum <bold>58</bold> Head, frontal <bold>59</bold> Thoracic dorsum.</p></caption><graphic xmlns:xlink="http://www.w3.org/1999/xlink" xlink:href="ZooKeys-173-079-g014.jpg" position="float" orientation="portrait" xlink:type="simple"/></fig><fig id="F4" position="float" orientation="portrait"><label>Figures 8–12.</label><caption><p><italic><tp:taxon-name>Achrysocharoides callisetosus</tp:taxon-name></italic> sp. n., female. <bold>8</bold> Head, frontal <bold>9</bold> Vertex <bold>10</bold> Thoracic dorsum <bold>11</bold> Thoracic dorsum <bold>12</bold> Head, frontal.</p></caption><graphic xmlns:xlink="http://www.w3.org/1999/xlink" xlink:href="ZooKeys-173-079-g004.jpg" position="float" orientation="portrait" xlink:type="simple"/></fig><fig id="F5" position="float" orientation="portrait"><label>Figures 13–17.</label><caption><p><italic><tp:taxon-name>Achrysocharoides cuspidatus</tp:taxon-name></italic> sp. n., female. <bold>13</bold> Head, frontal <bold>14</bold> Vertex <bold>15</bold> Thoracic dorsum <bold>16</bold> Head, frontal <bold>17</bold> Thoracic dorsum.</p></caption><graphic xmlns:xlink="http://www.w3.org/1999/xlink" xlink:href="ZooKeys-173-079-g005.jpg" position="float" orientation="portrait" xlink:type="simple"/></fig><fig id="F7" position="float" orientation="portrait"><label>Figures 23–26.</label><caption><p><italic><tp:taxon-name>Achrysocharoides gliricidiae</tp:taxon-name></italic> (Hansson &amp; Cave). <bold>23</bold> Head, frontal, female <bold>24</bold> Head, frontal, male <bold>25</bold> Thoracic dorsum, female <bold>26</bold> Wings, showing wing interference patterns (WIPs).</p></caption><graphic xmlns:xlink="http://www.w3.org/1999/xlink" xlink:href="ZooKeys-173-079-g007.jpg" position="float" orientation="portrait" xlink:type="simple"/></fig><fig id="F8" position="float" orientation="portrait"><label>Figures 27–31.</label><caption><p><italic><tp:taxon-name>Achrysocharoides gliricidiae</tp:taxon-name></italic> (Hansson &amp; Cave). <bold>27</bold> Head, frontal, female <bold>28</bold> Head, frontal, male <bold>29</bold> Vertex, male <bold>30</bold> Vertex, female <bold>31</bold> Thoracic dorsum, female.</p></caption><graphic xmlns:xlink="http://www.w3.org/1999/xlink" xlink:href="ZooKeys-173-079-g008.jpg" position="float" orientation="portrait" xlink:type="simple"/></fig><fig id="F10" position="float" orientation="portrait"><label>Figures 35–39.</label><caption><p><italic><tp:taxon-name>Achrysocharoides infuscus</tp:taxon-name></italic> sp. n. <bold>35</bold> Head, frontal, female <bold>36</bold> Head, frontal, male <bold>37</bold> Vertex, male <bold>38</bold> Vertex, female <bold>39</bold> Thoracic dorsum, female.</p></caption><graphic xmlns:xlink="http://www.w3.org/1999/xlink" xlink:href="ZooKeys-173-079-g010.jpg" position="float" orientation="portrait" xlink:type="simple"/></fig><fig id="F11" position="float" orientation="portrait"><label>Figures 40–44.</label><caption><p><italic><tp:taxon-name>Achrysocharoides mediocarinatus</tp:taxon-name></italic> sp. n., female. <bold>40</bold> Head, frontal <bold>41</bold> Vertex <bold>42</bold> Thoracic dorsum <bold>43</bold> Head, frontal <bold>44</bold> Thoracic dorsum.</p></caption><graphic xmlns:xlink="http://www.w3.org/1999/xlink" xlink:href="ZooKeys-173-079-g011.jpg" position="float" orientation="portrait" xlink:type="simple"/></fig><fig id="F12" position="float" orientation="portrait"><label>Figures 45–49.</label><caption><p><italic><tp:taxon-name>Achrysocharoides purpureus</tp:taxon-name></italic> sp. n., female. <bold>45</bold> Head, frontal <bold>46</bold> Vertex <bold>47</bold> Thoracic dorsum <bold>48</bold> Head, frontal <bold>49</bold> Thoracic dorsum.</p></caption><graphic xmlns:xlink="http://www.w3.org/1999/xlink" xlink:href="ZooKeys-173-079-g012.jpg" position="float" orientation="portrait" xlink:type="simple"/></fig><fig id="F6" position="float" orientation="portrait"><label>Figures 18–22.</label><caption><p><italic><tp:taxon-name>Achrysocharoides ecuadorensis</tp:taxon-name></italic> (Hansson), female. <bold>18</bold> Head, frontal <bold>19</bold> Vertex <bold>20</bold> Thoracic dorsum <bold>21</bold> Head, frontal <bold>22</bold> Thoracic dorsum.</p></caption><graphic xmlns:xlink="http://www.w3.org/1999/xlink" xlink:href="ZooKeys-173-079-g006.jpg" position="float" orientation="portrait" xlink:type="simple"/></fig><fig id="F13" position="float" orientation="portrait"><label>Figures 50–54.</label><caption><p><italic><tp:taxon-name>Achrysocharoides sulcatus</tp:taxon-name></italic> sp. n., female. <bold>50</bold> Head, frontal <bold>51</bold> Vertex <bold>52</bold> Thoracic dorsum <bold>53</bold> Head, frontal <bold>54</bold> Thoracic dorsum.</p></caption><graphic xmlns:xlink="http://www.w3.org/1999/xlink" xlink:href="ZooKeys-173-079-g013.jpg" position="float" orientation="portrait" xlink:type="simple"/></fig><fig id="F2" position="float" orientation="portrait"><label>Figure 2.</label><caption><p><italic><tp:taxon-name>Achrysocharoides infuscus</tp:taxon-name></italic> sp. n., female.</p></caption><graphic xmlns:xlink="http://www.w3.org/1999/xlink" xlink:href="ZooKeys-173-079-g002.jpg" position="float" orientation="portrait" xlink:type="simple"/></fig><fig id="F9" position="float" orientation="portrait"><label>Figures 32–34.</label><caption><p><italic><tp:taxon-name>Achrysocharoides infuscus</tp:taxon-name></italic> sp. n. <bold>32</bold> Head, frontal, female <bold>33</bold> Head, frontal, male  <bold>34</bold> Thoracic dorsum.</p></caption><graphic xmlns:xlink="http://www.w3.org/1999/xlink" xlink:href="ZooKeys-173-079-g009.jpg" position="float" orientation="portrait" xlink:type="simple"/></fig></tp:treatment-sec><ref-list><ref id="B26"><mixed-citation xmlns:xlink="http://www.w3.org/1999/xlink" xlink:type="simple"><person-group><name name-style="western"><surname>Yoshimoto</surname><given-names>CM</given-names></name></person-group> (<year>1977</year>)<article-title> The North American species of the genus <italic>Achrysocharoides</italic> (Hymenoptera: Eulophidae).</article-title><source>The Canadian Entomologist </source><volume>109</volume>: <fpage>907</fpage>-<lpage>930</lpage>. <ext-link ext-link-type="uri" xlink:href="http://dx.doi.org/10.4039/Ent109907-7" xlink:type="simple">doi: 10.4039/Ent109907-7</ext-link></mixed-citation></ref><ref id="B12"><mixed-citation xmlns:xlink="http://www.w3.org/1999/xlink" xlink:type="simple"><person-group><name name-style="western"><surname>Graham</surname><given-names> MWR de V</given-names></name></person-group> (<year>1959</year>)<article-title> Keys to the British genera and species of Elachertinae, Eulophinae, Entedontinae, and Euderinae (Hym., Chalcidoidea).</article-title><source>Transactions of the Society for British Entomology </source><volume>13</volume>: <fpage>169</fpage>-<lpage>204</lpage>.</mixed-citation></ref><ref id="B5"><mixed-citation xmlns:xlink="http://www.w3.org/1999/xlink" xlink:type="simple"><person-group><name name-style="western"><surname>Bryan</surname><given-names>G</given-names></name></person-group> (<year>1980a</year>)<article-title> The British species of <italic>Achrysocharoides</italic> (Hymenoptera, Eulophidae).</article-title><source>Systematic Entomology</source><volume>5</volume>: <fpage>245</fpage>-<lpage>262</lpage>. <ext-link ext-link-type="uri" xlink:href="http://dx.doi.org/10.1111/j.1365-3113.1980.tb00412.x" xlink:type="simple">doi: 10.1111/j.1365-3113.1980.tb00412.x</ext-link></mixed-citation></ref><ref id="B20"><mixed-citation xmlns:xlink="http://www.w3.org/1999/xlink" xlink:type="simple"><person-group><name name-style="western"><surname>Kamijo</surname><given-names>K</given-names></name></person-group> (<year>1991</year>)<article-title> Revision of North American <italic>Achrysocharoides</italic> (Hymenoptera: Eulophidae).</article-title><source>Akitu (new series) </source><volume>124</volume>: <fpage>1</fpage>-<lpage>34</lpage>.</mixed-citation></ref><ref id="B19"><mixed-citation xmlns:xlink="http://www.w3.org/1999/xlink" xlink:type="simple"><person-group><name name-style="western"><surname>Kamijo</surname><given-names>K</given-names></name></person-group> (<year>1990b</year>)<article-title> Descriptions of five new species of <italic>Achrysocharoides</italic> (Hymenoptera: Eulophidae) from Japan, with notes on species-groups.</article-title><source>Akitu (new series) </source><volume>119</volume>: <fpage>1</fpage>-<lpage>16</lpage>.</mixed-citation></ref><ref id="B3"><mixed-citation xmlns:xlink="http://www.w3.org/1999/xlink" xlink:type="simple"><person-group><name name-style="western"><surname>Bouček</surname><given-names>Z</given-names></name></person-group> (<year>1988</year>)<source> Australasian Chalcidoidea (Hymenoptera), a biosystematic revision of genera of fourteen families, with a reclassification of species.</source><publisher-name>CAB International</publisher-name>, <publisher-loc>Wallingford</publisher-loc>, <lpage>832</lpage> pp.</mixed-citation></ref><ref id="B8"><mixed-citation xmlns:xlink="http://www.w3.org/1999/xlink" xlink:type="simple"><person-group><name name-style="western"><surname>Gibson</surname><given-names>GAP</given-names></name><name name-style="western"><surname>Huber</surname><given-names>JT</given-names></name><name name-style="western"><surname>Woolley</surname><given-names>JB</given-names></name></person-group> (<year>1997</year>)<source> Annotated Keys to the Genera of Nearctic Chalcidoidea (Hymenoptera).</source><publisher-name>NRC Research Press</publisher-name>, <publisher-loc>Ottawa</publisher-loc>, <lpage>794</lpage> pp.</mixed-citation></ref><ref id="B14"><mixed-citation xmlns:xlink="http://www.w3.org/1999/xlink" xlink:type="simple"><person-group><name name-style="western"><surname>Hansson</surname><given-names>C</given-names></name></person-group> (<year>1990</year>)<article-title> A taxonomic study on the Palearctic species of <italic>Chrysonotomyia</italic> Ashmead and <italic>Neochrysocharis</italic> Kurdjumov (Hymenoptera, Eulophidae).</article-title><source>Entomologica Scandinavica </source><volume>20</volume>: <fpage>29</fpage>-<lpage>52</lpage>. <ext-link ext-link-type="uri" xlink:href="http://dx.doi.org/10.1163/187631290X00021" xlink:type="simple">doi: 10.1163/187631290X00021</ext-link></mixed-citation></ref><ref id="B15"><mixed-citation xmlns:xlink="http://www.w3.org/1999/xlink" xlink:type="simple"><person-group><name name-style="western"><surname>Hansson</surname><given-names>C</given-names></name></person-group> (<year>1996</year>)<article-title> A new genus of Eulophidae (Hymenoptera: Chalcidoidea) with remarkable male genitalia.</article-title><source>Systematic Entomology </source><volume>21</volume>: <fpage>39</fpage>-<lpage>62</lpage>. <ext-link ext-link-type="uri" xlink:href="http://dx.doi.org/10.1111/j.1365-3113.1996.tb00598.x" xlink:type="simple">doi: 10.1111/j.1365-3113.1996.tb00598.x</ext-link></mixed-citation></ref><ref id="B9"><mixed-citation xmlns:xlink="http://www.w3.org/1999/xlink" xlink:type="simple"><person-group><name name-style="western"><surname>Girault</surname><given-names>AA</given-names></name></person-group> (<year>1913</year>)<article-title> New genera and species of chalcidoid Hymenoptera in the South Australia Museum, Adelaide.</article-title><source>Transactions of the Royal Society of South Australia </source><volume>37</volume>: <fpage>67</fpage>-<lpage>115</lpage>.</mixed-citation></ref><ref id="B21"><mixed-citation xmlns:xlink="http://www.w3.org/1999/xlink" xlink:type="simple"><person-group><name name-style="western"><surname>Miller</surname><given-names>CDF</given-names></name></person-group> (<year>1962</year>)<article-title> Some Nearctic species of the chalcid genus <italic>Enaysma</italic> Delucchi (Eulophidae: Entedoninae).</article-title><source>The Canadian Entomologist </source><volume>94</volume>: <fpage>1039</fpage>-<lpage>1052</lpage>. <ext-link ext-link-type="uri" xlink:href="http://dx.doi.org/10.4039/Ent941039-10" xlink:type="simple">doi: 10.4039/Ent941039-10</ext-link></mixed-citation></ref><ref id="B18"><mixed-citation xmlns:xlink="http://www.w3.org/1999/xlink" xlink:type="simple"><person-group><name name-style="western"><surname>Kamijo</surname><given-names>K</given-names></name></person-group> (<year>1990a</year>)<article-title> Five new species of <italic>Achrysocharoides</italic> (Hymenoptera, Eulophidae) associated with Leguminosae in Japan.</article-title><source>Japanese Journal of Entomology </source><volume>58</volume> (<issue>2</issue>): <fpage>293</fpage>-<lpage>302</lpage>.</mixed-citation></ref><ref id="B13"><mixed-citation xmlns:xlink="http://www.w3.org/1999/xlink" xlink:type="simple"><person-group><name name-style="western"><surname>Hansson</surname><given-names>C</given-names></name></person-group> (<year>1985</year>)<article-title> The entedontine genera <italic>Achrysocharoides</italic> Girault, <italic>Chrysocharis</italic> Förster and <italic>Kratoysma</italic> Bouček (Hymenoptera: Eulophidae) in the Oriental region.</article-title><source>Entomologica Scandinavica </source><volume>16</volume>: <fpage>217</fpage>-<lpage>226</lpage>. <ext-link ext-link-type="uri" xlink:href="http://dx.doi.org/10.1163/187631285X00090" xlink:type="simple">doi: 10.1163/187631285X00090</ext-link></mixed-citation></ref><ref id="B4"><mixed-citation xmlns:xlink="http://www.w3.org/1999/xlink" xlink:type="simple"><person-group><name name-style="western"><surname>Bouček</surname><given-names>Z</given-names></name><name name-style="western"><surname>Askew</surname><given-names>RR</given-names></name></person-group> (<year>1968</year>)<article-title> Palaearctic Eulophidae excl. Tetrastichinae.</article-title><source>Index of Entomophagous Insects </source><volume>3</volume>: <fpage>1</fpage>-<lpage>260</lpage>.</mixed-citation></ref></ref-list></tp:taxon-treatment>
