# Supplementary material for: Achrysocharoides Girault (Hymenoptera, Eulophidae) new to tropical America, with eight new species
Source: Zookeys. 2012 Mar 2;(173):79–108. doi: 10.3897/zookeys.173.2653 (PMC3307361; doi:10.3897/zookeys.173.2653)
Supplement: XML Treatment for Achrysocharoides asperulus [file zookeys.173.2653-treatment2.xml]

<!DOCTYPE tp:taxon-treatment
  PUBLIC "-//TaxonX//DTD Taxonomic Treatment Publishing DTD v0 20100105//EN" "tax-treatment-NSO.dtd">
<tp:taxon-treatment xmlns:tp="http://www.plazi.org/taxpub"><tp:treatment-meta><mixed-citation publication-type="journal"><person-group><name><surname>Hansson</surname><given-names>Christer</given-names></name></person-group><article-title>
                    <italic>Achrysocharoides</italic> Girault (Hymenoptera, Eulophidae) new to tropical America, with eight new species
                </article-title><source>Zookeys</source><day>2</day><month>3</month><year>2012</year><volume>2012</volume><issue>173</issue><fpage>79</fpage><lpage>108</lpage><pub-id pub-id-type="doi">10.3897/zookeys.173.2653</pub-id></mixed-citation></tp:treatment-meta><tp:nomenclature><tp:taxon-name>
                            <tp:taxon-name-part taxon-name-part-type="genus">Achrysocharoides</tp:taxon-name-part>
                            <tp:taxon-name-part taxon-name-part-type="species">asperulus</tp:taxon-name-part>
                        <object-id xmlns:xlink="http://www.w3.org/1999/xlink" xlink:type="simple">urn:lsid:zoobank.org:act:C7FB8FD2-28DE-4FBC-84DE-B1CE213786D5</object-id>
                        <object-id xmlns:xlink="http://www.w3.org/1999/xlink" xlink:type="simple">http://species-id.net/wiki/Achrysocharoides_asperulus</object-id>
                        </tp:taxon-name><tp:taxon-status xmlns:xlink="http://www.w3.org/1999/xlink" xlink:type="simple">sp. n.</tp:taxon-status><xref ref-type="fig" rid="F3">Figures 3–7</xref></tp:nomenclature><tp:treatment-sec sec-type="Material"><title>Material.</title><p>Holotype female (INBio) glued to a card, labelled “Costa Rica: Heredia, 16 km SSE La Virgen, 1050–1150 m, <named-content xmlns:xlink="http://www.w3.org/1999/xlink" content-type="dwc:verbatimCoordinates" xlink:type="simple">10°16'N, 84°05'W</named-content>, 9–29.iii.2001, 11/M/NOTN, INBio.OET-ALAS intersect”.</p></tp:treatment-sec><tp:treatment-sec sec-type="Diagnosis."><title>Diagnosis..</title><p>Scutellum predominantly with raised and very strong reticulation, median 1/5 smooth (<xref ref-type="fig" rid="F3">Fig. 5</xref>); upper frons and vertex inside ocellar triangle with raised and very strong reticulation and vertex outside ocellar triangle smooth (<xref ref-type="fig" rid="F3">Figs 3, 4, 6</xref>); postmarginal vein 1.0× as long as stigmal vein; median propodeum with two irregular subparallel carinae (<xref ref-type="fig" rid="F3">Fig. 5</xref>); propodeal callus with three setae; pronotum with a transverse carina close to posterior margin (<xref ref-type="fig" rid="F3">Fig. 5</xref>).</p></tp:treatment-sec><tp:treatment-sec sec-type="Description"><title>Description.</title><p>FEMALE. Length 1.3 mm.</p><p>Scape white with apical ¼ brown, pedicel and flagellum dark brown with metallic tinges. Frons below frontal suture golden-green, above frontal suture metallic bluish-green (<xref ref-type="fig" rid="F3">Fig. 6</xref>). Vertex metallic bluish-purple, golden-red inside ocellar triangle. Mesoscutum, scutellum and propodeum metallic bluish-green with red tinges (<xref ref-type="fig" rid="F3">Fig. 7</xref>). Fore coxa white, mid and hind coxae dark and metallic; femora, tibiae and tarsi white, ventral part of fore and mid femora, dorsal part of hind femur, and basal ½ of mid tibia pale brown. Forewing hyaline. Petiole black with metallic purple tinges. Gastral tergites 1+2 metallic bluish-green, remaining tergites metallic dark purple.</p><p>Frons with raised and strong reticulation (<xref ref-type="fig" rid="F3">Fig. 3</xref>). Vertex smooth, inside ocellar triangle with raised and strong reticulation (<xref ref-type="fig" rid="F3">Fig. 4</xref>). Occipital margin with sharp carina behind ocellar triangle (<xref ref-type="fig" rid="F3">Fig. 4</xref>). Ratios: length of flagellomeres I/II/III/IV/V (excl. spicule) 1.0/1.2/1.2/1.0/1.0.</p><p>Pronotum with a strong transverse carina close to posterior margin (<xref ref-type="fig" rid="F3">Fig. 5</xref>). Meso- scutum with raised and strong reticulation; notaular depressions smooth and shiny (<xref ref-type="fig" rid="F3">Fig. 5</xref>). Scutellum with raised and strong reticulation, median 1/5 smooth (<xref ref-type="fig" rid="F3">Fig. 5</xref>). Axillae reticulate with anterior 1/3 smooth and shiny (<xref ref-type="fig" rid="F3">Fig. 5</xref>). Dorsellum flat with two foveae anterolaterally (<xref ref-type="fig" rid="F3">Fig. 5</xref>). Forewing speculum closed below. Propodeum medially with two irregular longitudinal carinae which are ±parallel; propodeal callus with three setae (<xref ref-type="fig" rid="F3">Fig. 5</xref>).</p><p>Petiole 0.6× as long as wide, with weak sculpture. Gaster oval-shaped.</p><p>MALE. Unknown.</p></tp:treatment-sec><tp:treatment-sec sec-type="Etymology"><title>Etymology.</title><p>From the Latin <italic>asper</italic> = rough, in its diminutive form = <italic>asperulus</italic>, referring to the strong reticulation on thoracic dorsum.</p></tp:treatment-sec><tp:treatment-sec sec-type="Distribution"><title>Distribution.</title><p>Costa Rica.</p><fig id="F3" position="float" orientation="portrait"><label>Figures 3–7.</label><caption><p><italic><tp:taxon-name>Achrysocharoides asperulus</tp:taxon-name></italic> sp. n., female. <bold>3</bold> Head, frontal <bold>4</bold> Vertex <bold>5</bold> Thoracic dorsum <bold>6</bold> Head, frontal <bold>7</bold> Thoracic dorsum.</p></caption><graphic xmlns:xlink="http://www.w3.org/1999/xlink" xlink:href="ZooKeys-173-079-g003.jpg" position="float" orientation="portrait" xlink:type="simple"/></fig></tp:treatment-sec></tp:taxon-treatment>
