# Supplementary material for: Achrysocharoides Girault (Hymenoptera, Eulophidae) new to tropical America, with eight new species
Source: Zookeys. 2012 Mar 2;(173):79–108. doi: 10.3897/zookeys.173.2653 (PMC3307361; doi:10.3897/zookeys.173.2653)
Supplement: XML Treatment for Achrysocharoides callisetosus [file zookeys.173.2653-treatment3.xml]

<!DOCTYPE tp:taxon-treatment
  PUBLIC "-//TaxonX//DTD Taxonomic Treatment Publishing DTD v0 20100105//EN" "tax-treatment-NSO.dtd">
<tp:taxon-treatment xmlns:tp="http://www.plazi.org/taxpub"><tp:treatment-meta><mixed-citation publication-type="journal"><person-group><name><surname>Hansson</surname><given-names>Christer</given-names></name></person-group><article-title>
                    <italic>Achrysocharoides</italic> Girault (Hymenoptera, Eulophidae) new to tropical America, with eight new species
                </article-title><source>Zookeys</source><day>2</day><month>3</month><year>2012</year><volume>2012</volume><issue>173</issue><fpage>79</fpage><lpage>108</lpage><pub-id pub-id-type="doi">10.3897/zookeys.173.2653</pub-id></mixed-citation></tp:treatment-meta><tp:nomenclature><tp:taxon-name>
                            <tp:taxon-name-part taxon-name-part-type="genus">Achrysocharoides</tp:taxon-name-part>
                            <tp:taxon-name-part taxon-name-part-type="species">callisetosus</tp:taxon-name-part>
                        <object-id xmlns:xlink="http://www.w3.org/1999/xlink" xlink:type="simple">urn:lsid:zoobank.org:act:635C2C5B-0B40-4821-AA42-30F7AEDB4BEA</object-id>
                        <object-id xmlns:xlink="http://www.w3.org/1999/xlink" xlink:type="simple">http://species-id.net/wiki/Achrysocharoides_callisetosus</object-id>
                        </tp:taxon-name><tp:taxon-status xmlns:xlink="http://www.w3.org/1999/xlink" xlink:type="simple">sp. n.</tp:taxon-status><xref ref-type="fig" rid="F4">Figures 8–12</xref></tp:nomenclature><tp:treatment-sec sec-type="Material"><title>Material.</title><p>Holotype female (BMNH) glued to a card, labelled “Costa Rica: San José, 19 km S 1km W Empalme, Mirador Quetzales, 2600 m, ii.2000, P. Hanson”. Paratype: 1♀ COSTA RICA. <bold>San José:</bold> Cerro de la Muerte, 6 km S Empalme, 2800 m, 8.ix.1991, P. Hanson (BMNH).</p></tp:treatment-sec><tp:treatment-sec sec-type="Diagnosis"><title>Diagnosis.</title><p>Scutellum with engraved and weak reticulation and with two sublateral rows of foveae (<xref ref-type="fig" rid="F4">Fig. 10</xref>); postmarginal vein 0.6× as long as stigmal vein; propodeum<!--PageBreak--> with two submedian carinae, strongly diverging posteriorly (<xref ref-type="fig" rid="F4">Fig. 10</xref>); propodeal callus with 8 setae; scape, femora and tibiae dark brown with metallic tinges; head transverse, 1.7× as wide as high (<xref ref-type="fig" rid="F4">Fig. 8</xref>); pronotum with a transverse carina close to posterior margin (<xref ref-type="fig" rid="F4">Fig. 10</xref>).</p></tp:treatment-sec><tp:treatment-sec sec-type="Description"><title>Description.</title><p>FEMALE. Length 1.7 mm.</p><p>Entire antenna dark brown. Frons golden-green (<xref ref-type="fig" rid="F4">Fig. 12</xref>). Vertex metallic bluish-purple, golden-green inside ocellar triangle. Mesoscutum, scutellum and propodeum metallic bluish-green (<xref ref-type="fig" rid="F4">Fig. 11</xref>). Coxae black with metallic purple tinges, femora and tibiae dark brown with metallic tinges; fore tarsus pale brown, mid and hind tarsi with tarsomeres 1+2 white, 3 pale brown, 4 dark brown. Forewing hyaline with an infuscate median spot. Petiole golden-green. Gastral tergites 1+2 metallic bluish-green, remaining tergites metallic dark purple.</p><p>Frons below frontal suture with raised and weak reticulation, above frontal suture smooth (<xref ref-type="fig" rid="F4">Fig. 8</xref>). Vertex smooth with weak reticulation inside ocellar triangle (<xref ref-type="fig" rid="F4">Fig. 9</xref>). Occipital margin with sharp carina (<xref ref-type="fig" rid="F4">Fig. 9</xref>). Ratios: length of flagellomeres I/II/III/IV/V (excl. spicule) 2.2/1.8/2.0/1.2/1.0.</p><p>Pronotum with a strong transverse carina close to posterior margin (<xref ref-type="fig" rid="F4">Fig. 10</xref>). Midlobe of mesoscutum with raised and strong reticulation, sidelobes with engraved and weak reticulation; notaular depressions smooth and shiny; midlobe with a median groove in posterior 1/3 (<xref ref-type="fig" rid="F4">Figs 10</xref>, 11). Scutellum with engraved and weak reticulation and with two sublateral rows of foveae (<xref ref-type="fig" rid="F4">Fig. 10</xref>). Axillae smooth and shiny (<xref ref-type="fig" rid="F4">Fig. 10</xref>). Dorsellum flat with two foveae anterolaterally (<xref ref-type="fig" rid="F4">Fig. 10</xref>). Forewing speculum closed below. Propodeum smooth and shiny, with two submedian carinae strongly diverging towards petiolar foramen, and with complete plicae (<xref ref-type="fig" rid="F4">Fig. 10</xref>); propodeal callus with eight setae. Petiolar foramen semicircular.</p><p>Petiole 1.5× as long as wide, dorsal surface with weak sculpture. Gaster oval-shaped.</p><p>MALE. Unknown.</p></tp:treatment-sec><tp:treatment-sec sec-type="Etymology"><title>Etymology.</title><p>From “propodeal callus” and the Latin <italic>setosus</italic> = bristly, referring to the numerous setae on propodeal callus.</p></tp:treatment-sec><tp:treatment-sec sec-type="Distribution"><title>Distribution.</title><p>Costa Rica. The two available specimens have both been collected at high altitude (2600–2800 m).</p><fig id="F4" position="float" orientation="portrait"><label>Figures 8–12.</label><caption><p><italic><tp:taxon-name>Achrysocharoides callisetosus</tp:taxon-name></italic> sp. n., female. <bold>8</bold> Head, frontal <bold>9</bold> Vertex <bold>10</bold> Thoracic dorsum <bold>11</bold> Thoracic dorsum <bold>12</bold> Head, frontal.</p></caption><graphic xmlns:xlink="http://www.w3.org/1999/xlink" xlink:href="ZooKeys-173-079-g004.jpg" position="float" orientation="portrait" xlink:type="simple"/></fig></tp:treatment-sec></tp:taxon-treatment>
