# Supplementary material for: Achrysocharoides Girault (Hymenoptera, Eulophidae) new to tropical America, with eight new species
Source: Zookeys. 2012 Mar 2;(173):79–108. doi: 10.3897/zookeys.173.2653 (PMC3307361; doi:10.3897/zookeys.173.2653)
Supplement: XML Treatment for Achrysocharoides cuspidatus [file zookeys.173.2653-treatment4.xml]

<!DOCTYPE tp:taxon-treatment
  PUBLIC "-//TaxonX//DTD Taxonomic Treatment Publishing DTD v0 20100105//EN" "tax-treatment-NSO.dtd">
<tp:taxon-treatment xmlns:tp="http://www.plazi.org/taxpub"><tp:treatment-meta><mixed-citation publication-type="journal"><person-group><name><surname>Hansson</surname><given-names>Christer</given-names></name></person-group><article-title>
                    <italic>Achrysocharoides</italic> Girault (Hymenoptera, Eulophidae) new to tropical America, with eight new species
                </article-title><source>Zookeys</source><day>2</day><month>3</month><year>2012</year><volume>2012</volume><issue>173</issue><fpage>79</fpage><lpage>108</lpage><pub-id pub-id-type="doi">10.3897/zookeys.173.2653</pub-id></mixed-citation></tp:treatment-meta><tp:nomenclature><tp:taxon-name>
                            <tp:taxon-name-part taxon-name-part-type="genus">Achrysocharoides</tp:taxon-name-part>
                            <tp:taxon-name-part taxon-name-part-type="species">cuspidatus</tp:taxon-name-part>
                        <object-id xmlns:xlink="http://www.w3.org/1999/xlink" xlink:type="simple">urn:lsid:zoobank.org:act:24ABD9B5-7FC7-4622-BE03-72F53B53B8DB</object-id>
                        <object-id xmlns:xlink="http://www.w3.org/1999/xlink" xlink:type="simple">http://species-id.net/wiki/Achrysocharoides_cuspidatus</object-id>
                        </tp:taxon-name><tp:taxon-status xmlns:xlink="http://www.w3.org/1999/xlink" xlink:type="simple">sp. n.</tp:taxon-status><xref ref-type="fig" rid="F5">Figures 13–17</xref></tp:nomenclature><tp:treatment-sec sec-type="Material"><title>Material.</title><p>Holotype female (INBio) glued to a card, labelled “Costa Rica: Punta– renas, 1km S del Cerro Biolley, 1300–1450m, 23.viii–13.ix.1996, R. Villalobos, Malaise Trap, LS 331700/572100, #44870”.</p><p><bold>Diagnosis</bold>. Frons above frontal suture with raised and strong reticulation (<xref ref-type="fig" rid="F5">Fig. 13</xref>); pronotum with a transverse carina close to posterior margin (<xref ref-type="fig" rid="F5">Fig. 15</xref>); midlobe of mes<!--PageBreak-->oscutum with raised and strong reticulation, reticulate part triangular in posterior part with narrow part pointing at scutellum (<xref ref-type="fig" rid="F5">Fig. 15</xref>); scutellum with two sublateral rows of foveae, surface between rows of foveae smooth and shiny (<xref ref-type="fig" rid="F5">Fig. 15</xref>); postmarginal vein 1.0× as long as stigmal vein; propodeum with two submedian carinae, strongly diverging posteriorly, and with plicae (<xref ref-type="fig" rid="F5">Fig. 15</xref>); propodeal callus with three setae.</p></tp:treatment-sec><tp:treatment-sec sec-type="Description"><title>Description.</title><p>FEMALE. Length 1.6 mm.</p><p>Scape white, pedicel metallic bluish-green, flagellum dark brown. Frons below frontal suture golden-green with scrobes golden-red, above frontal suture metallic bluish-purple (<xref ref-type="fig" rid="F5">Fig. 16</xref>). Vertex metallic bluish-green. Mesoscutum, scutellum and propodeum metallic bluish-green (<xref ref-type="fig" rid="F5">Fig. 17</xref>). Fore coxa white with base infuscate, mid coxa pale brown with metallic tinges, hind coxa dark and metallic; remaining parts of legs white. Forewing hyaline with a weak median infuscate spot. Petiole dark brown with metallic tinges. Gaster with tergites 1+2 metallic bluish-green, remaining tergites brown with metallic blue tinges.</p><p>Frons with raised and strong reticulation, scrobes smooth (<xref ref-type="fig" rid="F5">Fig. 13</xref>). Vertex smooth and shiny, inside ocellar triangle with raised and strong reticulation (<xref ref-type="fig" rid="F5">Fig. 14</xref>). Occipital margin with a sharp carina behind ocellar triangle (<xref ref-type="fig" rid="F5">Fig. 14</xref>). Ratios: length of flagellomeres I/II/III/IV/V (excl. spicule) 1.7/1.7/1.6/1.0/1.0.</p><p>Pronotum with a strong transverse carina close to posterior margin (<xref ref-type="fig" rid="F5">Fig. 15</xref>). Midlobe of mesoscutum with raised and strong reticulation; sidelobes with raised and weak reticulation; notaular depressions smooth and shiny (<xref ref-type="fig" rid="F5">Fig. 15</xref>). Scutellum with two sublateral rows of foveae, medially between rows of foveae smooth and shiny, outside rows of foveae with raised and weak reticulation (<xref ref-type="fig" rid="F5">Fig. 15</xref>). Axillae smooth and shiny  (<xref ref-type="fig" rid="F5">Fig. 15</xref>). Dorsellum slightly concave, smooth and shiny, with two foveae anterolaterally (<xref ref-type="fig" rid="F5">Fig. 15</xref>). Forewing speculum closed below; costal cell bare. Propodeum with two submedian carinae, strongly diverging posteriorly, and with plicae; propodeal surface smooth and shiny (<xref ref-type="fig" rid="F5">Fig. 15</xref>); propodeal callus with three setae. Petiolar foramen rounded.</p><p>Petiole as long as wide, dorsal surface smooth. Gaster slightly elongate.</p><p>MALE. Unknown.</p></tp:treatment-sec><tp:treatment-sec sec-type="Etymology"><title>Etymology.</title><p>From the Latin <italic>cuspidatus</italic> = make pointed, referring to reticulate part on midlobe of mesoscutum that is pointed towards scutellum.</p></tp:treatment-sec><tp:treatment-sec sec-type="Distribution"><title>Distribution.</title><p>Costa Rica.</p><fig id="F5" position="float" orientation="portrait"><label>Figures 13–17.</label><caption><p><italic><tp:taxon-name>Achrysocharoides cuspidatus</tp:taxon-name></italic> sp. n., female. <bold>13</bold> Head, frontal <bold>14</bold> Vertex <bold>15</bold> Thoracic dorsum <bold>16</bold> Head, frontal <bold>17</bold> Thoracic dorsum.</p></caption><graphic xmlns:xlink="http://www.w3.org/1999/xlink" xlink:href="ZooKeys-173-079-g005.jpg" position="float" orientation="portrait" xlink:type="simple"/></fig></tp:treatment-sec></tp:taxon-treatment>
