# Supplementary material for: Achrysocharoides Girault (Hymenoptera, Eulophidae) new to tropical America, with eight new species
Source: Zookeys. 2012 Mar 2;(173):79–108. doi: 10.3897/zookeys.173.2653 (PMC3307361; doi:10.3897/zookeys.173.2653)
Supplement: XML Treatment for Achrysocharoides ecuadorensis [file zookeys.173.2653-treatment5.xml]

<!DOCTYPE tp:taxon-treatment
  PUBLIC "-//TaxonX//DTD Taxonomic Treatment Publishing DTD v0 20100105//EN" "tax-treatment-NSO.dtd">
<tp:taxon-treatment xmlns:tp="http://www.plazi.org/taxpub"><tp:treatment-meta><mixed-citation publication-type="journal"><person-group><name><surname>Hansson</surname><given-names>Christer</given-names></name></person-group><article-title>
                    <italic>Achrysocharoides</italic> Girault (Hymenoptera, Eulophidae) new to tropical America, with eight new species
                </article-title><source>Zookeys</source><day>2</day><month>3</month><year>2012</year><volume>2012</volume><issue>173</issue><fpage>79</fpage><lpage>108</lpage><pub-id pub-id-type="doi">10.3897/zookeys.173.2653</pub-id></mixed-citation></tp:treatment-meta><tp:nomenclature><tp:taxon-name>
                            <tp:taxon-name-part taxon-name-part-type="genus">Achrysocharoides</tp:taxon-name-part>
                            <tp:taxon-name-part taxon-name-part-type="species">ecuadorensis</tp:taxon-name-part>
                        <object-id xmlns:xlink="http://www.w3.org/1999/xlink" xlink:type="simple">http://species-id.net/wiki/Achrysocharoides_ecuadorensis</object-id>
                        </tp:taxon-name><tp:taxon-authority>(Hansson)</tp:taxon-authority><tp:taxon-status xmlns:xlink="http://www.w3.org/1999/xlink" xlink:type="simple">comb. n.</tp:taxon-status><xref ref-type="fig" rid="F6">Figures 18–22</xref><xref ref-type="fig" rid="F15">63</xref><tp:nomenclature-citation-list><tp:nomenclature-citation><tp:taxon-name>Kratoysma ecuadorensis</tp:taxon-name><comment> Hansson &amp; Cave, 1993:256.</comment></tp:nomenclature-citation></tp:nomenclature-citation-list></tp:nomenclature><tp:treatment-sec sec-type="Diagnosis"><title>Diagnosis.</title><p>Pronotum with a transverse carina close to posterior margin (<xref ref-type="fig" rid="F6">Fig. 20</xref>); scutellum predominantly smooth and shiny, with two sublateral rows of foveae (<xref ref-type="fig" rid="F6">Fig. 20</xref>); propodeum with plicae and two submedian carinae (<xref ref-type="fig" rid="F6">Fig. 20</xref>).<!--PageBreak--></p></tp:treatment-sec><tp:treatment-sec sec-type="Description"><title>Description.</title><p>See Hansson &amp; Cave (1993).</p></tp:treatment-sec><tp:treatment-sec sec-type="Distribution"><title>Distribution.</title><p>Ecuador (Hansson &amp; Cave 1993).</p><fig id="F6" position="float" orientation="portrait"><label>Figures 18–22.</label><caption><p><italic><tp:taxon-name>Achrysocharoides ecuadorensis</tp:taxon-name></italic> (Hansson), female. <bold>18</bold> Head, frontal <bold>19</bold> Vertex <bold>20</bold> Thoracic dorsum <bold>21</bold> Head, frontal <bold>22</bold> Thoracic dorsum.</p></caption><graphic xmlns:xlink="http://www.w3.org/1999/xlink" xlink:href="ZooKeys-173-079-g006.jpg" position="float" orientation="portrait" xlink:type="simple"/></fig></tp:treatment-sec><tp:treatment-sec><!--Section generated to contain objects referenced in tp:taxon-treatment.--><fig id="F15" position="float" orientation="portrait"><label>Figures 60–63.</label><caption><p><italic><tp:taxon-name>Achrysocharoides</tp:taxon-name></italic> spp., females, lateral part of pronotum, arrow points at longitudinal carina. <bold>60</bold> <italic><tp:taxon-name>Achrysocharoides zwoelferi</tp:taxon-name></italic> (Delucchi), type species for <italic><tp:taxon-name>Enaysma</tp:taxon-name></italic> Delucchi <bold>61</bold> <italic><tp:taxon-name>Achrysocharoides usticrus</tp:taxon-name></italic> (Bouček), type species for <italic><tp:taxon-name>Kratoysma</tp:taxon-name></italic> <bold>62</bold> <italic><tp:taxon-name>Achrysocharoides infuscus</tp:taxon-name></italic> sp. n. <bold>63</bold> <italic><tp:taxon-name>Achrysocharoides ecuadorensis</tp:taxon-name></italic> (Hansson).</p></caption><graphic xmlns:xlink="http://www.w3.org/1999/xlink" xlink:href="ZooKeys-173-079-g015.jpg" position="float" orientation="portrait" xlink:type="simple"/></fig></tp:treatment-sec></tp:taxon-treatment>
