# Supplementary material for: Achrysocharoides Girault (Hymenoptera, Eulophidae) new to tropical America, with eight new species
Source: Zookeys. 2012 Mar 2;(173):79–108. doi: 10.3897/zookeys.173.2653 (PMC3307361; doi:10.3897/zookeys.173.2653)
Supplement: XML Treatment for Achrysocharoides gliricidiae [file zookeys.173.2653-treatment6.xml]

<!DOCTYPE tp:taxon-treatment
  PUBLIC "-//TaxonX//DTD Taxonomic Treatment Publishing DTD v0 20100105//EN" "tax-treatment-NSO.dtd">
<tp:taxon-treatment xmlns:tp="http://www.plazi.org/taxpub"><tp:treatment-meta><mixed-citation publication-type="journal"><person-group><name><surname>Hansson</surname><given-names>Christer</given-names></name></person-group><article-title>
                    <italic>Achrysocharoides</italic> Girault (Hymenoptera, Eulophidae) new to tropical America, with eight new species
                </article-title><source>Zookeys</source><day>2</day><month>3</month><year>2012</year><volume>2012</volume><issue>173</issue><fpage>79</fpage><lpage>108</lpage><pub-id pub-id-type="doi">10.3897/zookeys.173.2653</pub-id></mixed-citation></tp:treatment-meta><tp:nomenclature><tp:taxon-name>
                            <tp:taxon-name-part taxon-name-part-type="genus">Achrysocharoides</tp:taxon-name-part>
                            <tp:taxon-name-part taxon-name-part-type="species">gliricidiae</tp:taxon-name-part>
                        <object-id xmlns:xlink="http://www.w3.org/1999/xlink" xlink:type="simple">http://species-id.net/wiki/Achrysocharoides_gliricidiae</object-id>
                        </tp:taxon-name><tp:taxon-authority>(Hansson &amp; Cave)</tp:taxon-authority><tp:taxon-status xmlns:xlink="http://www.w3.org/1999/xlink" xlink:type="simple">comb.n.</tp:taxon-status><xref ref-type="fig" rid="F1">Figures 1</xref><xref ref-type="fig" rid="F7">23</xref><xref ref-type="fig" rid="F8">30</xref><tp:nomenclature-citation-list><tp:nomenclature-citation><tp:taxon-name>Kratoysma gliricidiae</tp:taxon-name><comment> Hansson &amp; Cave, 1993:254.</comment></tp:nomenclature-citation></tp:nomenclature-citation-list></tp:nomenclature><tp:treatment-sec sec-type="Diagnosis"><title>Diagnosis.</title><p>Pronotum with a transverse carina close to posterior margin (<xref ref-type="fig" rid="F8">Fig. 31</xref>); scutellum smooth with two sublateral rows of foveae (<xref ref-type="fig" rid="F8">Fig. 31</xref>); propodeum without longitudinal carinae medially (<xref ref-type="fig" rid="F8">Fig. 31</xref>); propodeal callus with three setae.</p></tp:treatment-sec><tp:treatment-sec sec-type="Description"><title>Description.</title><p>See Hansson &amp; Cave (1993).</p></tp:treatment-sec><tp:treatment-sec sec-type="Distribution"><title>Distribution.</title><p>Costa Rica (<bold>new record</bold>, 40♀ 4♂, BMNH, CH, CNC, INBio, MIUCR, USNM), Honduras (Hansson &amp; Cave 1993), Mexico (<bold>new record</bold>, 2♀, TAMU), Trinidad &amp; Tobago (<bold>new record</bold>, 1♀, CNC), USA (Arizona) (<bold>new record</bold>, 1♀, CNC).</p></tp:treatment-sec><tp:treatment-sec sec-type="Biology"><title>Biology.</title><p>Endoparasitoid of an unidentified <tp:taxon-name>Gracillariidae</tp:taxon-name> (<tp:taxon-name>Lepidoptera</tp:taxon-name>) on <italic><tp:taxon-name>Gliricidia sepium</tp:taxon-name></italic> (<tp:taxon-name>Fabaceae</tp:taxon-name>) (Hansson &amp; Cave 1993).</p><fig id="F7" position="float" orientation="portrait"><label>Figures 23–26.</label><caption><p><italic><tp:taxon-name>Achrysocharoides gliricidiae</tp:taxon-name></italic> (Hansson &amp; Cave). <bold>23</bold> Head, frontal, female <bold>24</bold> Head, frontal, male <bold>25</bold> Thoracic dorsum, female <bold>26</bold> Wings, showing wing interference patterns (WIPs).</p></caption><graphic xmlns:xlink="http://www.w3.org/1999/xlink" xlink:href="ZooKeys-173-079-g007.jpg" position="float" orientation="portrait" xlink:type="simple"/></fig><fig id="F8" position="float" orientation="portrait"><label>Figures 27–31.</label><caption><p><italic><tp:taxon-name>Achrysocharoides gliricidiae</tp:taxon-name></italic> (Hansson &amp; Cave). <bold>27</bold> Head, frontal, female <bold>28</bold> Head, frontal, male <bold>29</bold> Vertex, male <bold>30</bold> Vertex, female <bold>31</bold> Thoracic dorsum, female.</p></caption><graphic xmlns:xlink="http://www.w3.org/1999/xlink" xlink:href="ZooKeys-173-079-g008.jpg" position="float" orientation="portrait" xlink:type="simple"/></fig></tp:treatment-sec><tp:treatment-sec><!--Section generated to contain objects referenced in tp:taxon-treatment.--><fig id="F1" position="float" orientation="portrait"><label>Figure 1.</label><caption><p><italic><tp:taxon-name>Achrysocharoides gliricidiae</tp:taxon-name></italic> (Hansson &amp; Cave), female.</p></caption><graphic xmlns:xlink="http://www.w3.org/1999/xlink" xlink:href="ZooKeys-173-079-g001.jpg" position="float" orientation="portrait" xlink:type="simple"/></fig></tp:treatment-sec></tp:taxon-treatment>
