# Supplementary material for: Achrysocharoides Girault (Hymenoptera, Eulophidae) new to tropical America, with eight new species
Source: Zookeys. 2012 Mar 2;(173):79–108. doi: 10.3897/zookeys.173.2653 (PMC3307361; doi:10.3897/zookeys.173.2653)
Supplement: XML Treatment for Achrysocharoides infuscus [file zookeys.173.2653-treatment7.xml]

<!DOCTYPE tp:taxon-treatment
  PUBLIC "-//TaxonX//DTD Taxonomic Treatment Publishing DTD v0 20100105//EN" "tax-treatment-NSO.dtd">
<tp:taxon-treatment xmlns:tp="http://www.plazi.org/taxpub"><tp:treatment-meta><mixed-citation publication-type="journal"><person-group><name><surname>Hansson</surname><given-names>Christer</given-names></name></person-group><article-title>
                    <italic>Achrysocharoides</italic> Girault (Hymenoptera, Eulophidae) new to tropical America, with eight new species
                </article-title><source>Zookeys</source><day>2</day><month>3</month><year>2012</year><volume>2012</volume><issue>173</issue><fpage>79</fpage><lpage>108</lpage><pub-id pub-id-type="doi">10.3897/zookeys.173.2653</pub-id></mixed-citation></tp:treatment-meta><tp:nomenclature><tp:taxon-name>
                            <tp:taxon-name-part taxon-name-part-type="genus">Achrysocharoides</tp:taxon-name-part>
                            <tp:taxon-name-part taxon-name-part-type="species">infuscus</tp:taxon-name-part>
                        <object-id xmlns:xlink="http://www.w3.org/1999/xlink" xlink:type="simple">urn:lsid:zoobank.org:act:2136BF7E-A431-495A-BA76-D0280038829B</object-id>
                        <object-id xmlns:xlink="http://www.w3.org/1999/xlink" xlink:type="simple">http://species-id.net/wiki/Achrysocharoides_infuscus</object-id>
                        </tp:taxon-name><tp:taxon-status xmlns:xlink="http://www.w3.org/1999/xlink" xlink:type="simple">sp. n.</tp:taxon-status><xref ref-type="fig" rid="F2">Figures 2</xref><xref ref-type="fig" rid="F9">32</xref><xref ref-type="fig" rid="F10">39</xref><xref ref-type="fig" rid="F15">62</xref></tp:nomenclature><tp:treatment-sec sec-type="Material"><title>Material.</title><p>Holotype female (INBio) glued to a card, labelled “Costa Rica: Punta- renas, Estación Altamira, 1450m, <named-content xmlns:xlink="http://www.w3.org/1999/xlink" content-type="dwc:verbatimCoordinates" xlink:type="simple">9°02'N, 83°00'W</named-content>, 7.ii–5.iii.2002, C. Hansson &amp; Parataxonomos”. Paratypes: 3♀ 2♂: COSTA RICA. <bold>Puntarenas</bold>: 3♀ with same<!--PageBreak--> label data as holotype (BMNH, INBio). HONDURAS. <bold>Cortés:</bold> 2♂ Parque Nacional San Cusuco, 5km N Buenos Aires, <named-content xmlns:xlink="http://www.w3.org/1999/xlink" content-type="dwc:verbatimCoordinates" xlink:type="simple">15°29'N, 83°13'W</named-content>, 8.iii.1997, C. Hansson (BMNH).</p></tp:treatment-sec><tp:treatment-sec sec-type="Diagnosis"><title>Diagnosis.</title><p>Female scape dark brown (<xref ref-type="fig" rid="F2">Fig. 2</xref>); pronotum with a transverse carina close to posterior margin (<xref ref-type="fig" rid="F10">Fig. 39</xref>); midlobe of mesoscutum with sidelobes smooth (<xref ref-type="fig" rid="F10">Fig. 39</xref>); scutellum with sublateral parts with raised and strong reticulation, median, lateral and posterior parts smooth (<xref ref-type="fig" rid="F10">Fig. 39</xref>); postmarginal vein 1.0× as long as stigmal<!--PageBreak--> vein; propodeum with two submedian carinae, strongly diverging posteriorly (<xref ref-type="fig" rid="F10">Fig. 39</xref>); propodeal callus with three setae.</p></tp:treatment-sec><tp:treatment-sec sec-type="Description"><title>Description.</title><p>FEMALE. Length 1.4–1.5 mm.</p><p><!--PageBreak-->Antenna dark brown (<xref ref-type="fig" rid="F2">Fig. 2</xref>). Frons below frontal suture golden-red with scrobes golden-green, above frontal suture metallic purple (<xref ref-type="fig" rid="F9">Fig. 32</xref>). Vertex golden-green. Mesoscutum and propodeum metallic bluish-green (<xref ref-type="fig" rid="F9">Fig. 34</xref>). Scutellum golden-red (<xref ref-type="fig" rid="F9">Fig. 34</xref>). Coxae dark brown with metallic tinges; femora pale brown; tibiae and tarsi white. Forewing hyaline with a weak median infuscate spot. Petiole dark brown with<!--PageBreak--> metallic tinges. Gaster with tergites 1+2 metallic bluish-green, remaining tergites metallic dark purple.</p><p>Frons below frontal suture with parts between scrobes and eyes with raised and strong reticulation, remaining parts smooth, above frontal suture smooth  (<xref ref-type="fig" rid="F10">Fig. 35</xref>). Vertex smooth and shiny (<xref ref-type="fig" rid="F10">Fig. 38</xref>). Occipital margin with a sharp carina behind ocellar triangle (<xref ref-type="fig" rid="F10">Fig. 38</xref>). Ratios: length of flagellomeres I/II/III/IV/V (excl. spicule) 1.3/1.4/1.3/1.0/1.1.</p><p>Pronotum with a strong transverse carina close to posterior margin (<xref ref-type="fig" rid="F10">Fig. 39</xref>). Midlobe of mesoscutum with raised and strong reticulation; sidelobes and notaular depressions smooth and shiny (<xref ref-type="fig" rid="F10">Fig. 39</xref>). Scutellum with sublateral parts with raised and strong reticulation, median, lateral and posterior parts smooth (<xref ref-type="fig" rid="F3">Fig. 3</xref>). Axillae smooth and shiny (<xref ref-type="fig" rid="F10">Fig. 39</xref>). Dorsellum slightly concave, smooth and shiny, with two foveae anterolaterally (<xref ref-type="fig" rid="F10">Fig. 39</xref>). Forewing speculum closed below; costal cell bare. Propodeum <!--PageBreak-->with two submedian carinae, strongly diverging posteriorly (<xref ref-type="fig" rid="F10">Fig. 39</xref>); propodeal surface smooth and shiny; propodeal callus with three setae. Petiolar foramen rounded.</p><p>Petiole as long as wide, dorsal surface with weak irregular sulpture. Gaster slightly elongate.</p><p>MALE. Length 1.2 mm.</p><p>Scape (<xref ref-type="fig" rid="F9">Fig. 33</xref>) and femora white. Frons metallic bluish-green (<xref ref-type="fig" rid="F9">Fig. 33</xref>). Gaster with a round white spot in anteromedian 1/3. Colour otherwise as in female.</p><p>Frons with interscrobal area with raised and strong reticulation (<xref ref-type="fig" rid="F10">Fig. 36</xref>). Head otherwise as in female.<!--PageBreak--></p><p>Mesosoma as in female.</p></tp:treatment-sec><tp:treatment-sec sec-type="Etymology"><title>Etymology.</title><p>From the Latin <italic>infuscus</italic> = dark brown, referring to dark brown scape.</p></tp:treatment-sec><tp:treatment-sec sec-type="Distribution"><title>Distribution.</title><p>Costa Rica and Honduras.</p><fig id="F9" position="float" orientation="portrait"><label>Figures 32–34.</label><caption><p><italic><tp:taxon-name>Achrysocharoides infuscus</tp:taxon-name></italic> sp. n. <bold>32</bold> Head, frontal, female <bold>33</bold> Head, frontal, male  <bold>34</bold> Thoracic dorsum.</p></caption><graphic xmlns:xlink="http://www.w3.org/1999/xlink" xlink:href="ZooKeys-173-079-g009.jpg" position="float" orientation="portrait" xlink:type="simple"/></fig><fig id="F10" position="float" orientation="portrait"><label>Figures 35–39.</label><caption><p><italic><tp:taxon-name>Achrysocharoides infuscus</tp:taxon-name></italic> sp. n. <bold>35</bold> Head, frontal, female <bold>36</bold> Head, frontal, male <bold>37</bold> Vertex, male <bold>38</bold> Vertex, female <bold>39</bold> Thoracic dorsum, female.</p></caption><graphic xmlns:xlink="http://www.w3.org/1999/xlink" xlink:href="ZooKeys-173-079-g010.jpg" position="float" orientation="portrait" xlink:type="simple"/></fig></tp:treatment-sec><tp:treatment-sec><!--Section generated to contain objects referenced in tp:taxon-treatment.--><fig id="F2" position="float" orientation="portrait"><label>Figure 2.</label><caption><p><italic><tp:taxon-name>Achrysocharoides infuscus</tp:taxon-name></italic> sp. n., female.</p></caption><graphic xmlns:xlink="http://www.w3.org/1999/xlink" xlink:href="ZooKeys-173-079-g002.jpg" position="float" orientation="portrait" xlink:type="simple"/></fig><fig id="F15" position="float" orientation="portrait"><label>Figures 60–63.</label><caption><p><italic><tp:taxon-name>Achrysocharoides</tp:taxon-name></italic> spp., females, lateral part of pronotum, arrow points at longitudinal carina. <bold>60</bold> <italic><tp:taxon-name>Achrysocharoides zwoelferi</tp:taxon-name></italic> (Delucchi), type species for <italic><tp:taxon-name>Enaysma</tp:taxon-name></italic> Delucchi <bold>61</bold> <italic><tp:taxon-name>Achrysocharoides usticrus</tp:taxon-name></italic> (Bouček), type species for <italic><tp:taxon-name>Kratoysma</tp:taxon-name></italic> <bold>62</bold> <italic><tp:taxon-name>Achrysocharoides infuscus</tp:taxon-name></italic> sp. n. <bold>63</bold> <italic><tp:taxon-name>Achrysocharoides ecuadorensis</tp:taxon-name></italic> (Hansson).</p></caption><graphic xmlns:xlink="http://www.w3.org/1999/xlink" xlink:href="ZooKeys-173-079-g015.jpg" position="float" orientation="portrait" xlink:type="simple"/></fig><fig id="F3" position="float" orientation="portrait"><label>Figures 3–7.</label><caption><p><italic><tp:taxon-name>Achrysocharoides asperulus</tp:taxon-name></italic> sp. n., female. <bold>3</bold> Head, frontal <bold>4</bold> Vertex <bold>5</bold> Thoracic dorsum <bold>6</bold> Head, frontal <bold>7</bold> Thoracic dorsum.</p></caption><graphic xmlns:xlink="http://www.w3.org/1999/xlink" xlink:href="ZooKeys-173-079-g003.jpg" position="float" orientation="portrait" xlink:type="simple"/></fig></tp:treatment-sec></tp:taxon-treatment>
