# Supplementary material for: Achrysocharoides Girault (Hymenoptera, Eulophidae) new to tropical America, with eight new species
Source: Zookeys. 2012 Mar 2;(173):79–108. doi: 10.3897/zookeys.173.2653 (PMC3307361; doi:10.3897/zookeys.173.2653)
Supplement: XML Treatment for Achrysocharoides mediocarinatus [file zookeys.173.2653-treatment8.xml]

<!DOCTYPE tp:taxon-treatment
  PUBLIC "-//TaxonX//DTD Taxonomic Treatment Publishing DTD v0 20100105//EN" "tax-treatment-NSO.dtd">
<tp:taxon-treatment xmlns:tp="http://www.plazi.org/taxpub"><tp:treatment-meta><mixed-citation publication-type="journal"><person-group><name><surname>Hansson</surname><given-names>Christer</given-names></name></person-group><article-title>
                    <italic>Achrysocharoides</italic> Girault (Hymenoptera, Eulophidae) new to tropical America, with eight new species
                </article-title><source>Zookeys</source><day>2</day><month>3</month><year>2012</year><volume>2012</volume><issue>173</issue><fpage>79</fpage><lpage>108</lpage><pub-id pub-id-type="doi">10.3897/zookeys.173.2653</pub-id></mixed-citation></tp:treatment-meta><tp:nomenclature><tp:taxon-name>
                            <tp:taxon-name-part taxon-name-part-type="genus">Achrysocharoides</tp:taxon-name-part>
                            <tp:taxon-name-part taxon-name-part-type="species">mediocarinatus</tp:taxon-name-part>
                        <object-id xmlns:xlink="http://www.w3.org/1999/xlink" xlink:type="simple">urn:lsid:zoobank.org:act:6217EA73-F510-44D7-949A-8B3148494355</object-id>
                        <object-id xmlns:xlink="http://www.w3.org/1999/xlink" xlink:type="simple">http://species-id.net/wiki/Achrysocharoides_mediocarinatus</object-id>
                        </tp:taxon-name><tp:taxon-status xmlns:xlink="http://www.w3.org/1999/xlink" xlink:type="simple">sp. n.</tp:taxon-status><xref ref-type="fig" rid="F11">Figures 40–44</xref></tp:nomenclature><tp:treatment-sec sec-type="Material"><title>Material.</title><p>Holotype female (TAMU) glued to a card, labelled “Mexico: Chiapas, San Cristobal, Reserva Huitepec, 7700–7850’, 3.viii.1990, J.B. Woolley, 90/015B”.</p></tp:treatment-sec><tp:treatment-sec sec-type="Diagnosis"><title>Diagnosis.</title><p>Pronotum with a transverse carina close to posterior margin (<xref ref-type="fig" rid="F11">Fig. 42</xref>); scutellum with two sublateral rows of strong reticulation, remaining surface smooth and shiny (<xref ref-type="fig" rid="F11">Fig. 42</xref>); postmarginal vein 1.5× as long as stigmal vein; propodeum with a complete median carina (<xref ref-type="fig" rid="F11">Fig. 42</xref>); propodeal callus with four setae; coxae white, base of hind coxa dark and metallic.</p></tp:treatment-sec><!--PageBreak--><tp:treatment-sec sec-type="Description"><title>Description.</title><p>FEMALE<bold>.</bold> Length 1.8 mm.</p><p>Scape white with dorsoapical tip infuscate, pedicel golden-green, flagellum dark brown. Frons below frontal suture golden-green, above metallic bluish-purple (<xref ref-type="fig" rid="F11">Fig. 43</xref>). Vertex metallic bluish-purple, golden-green in posterior part. Mesoscutum, scutellum and propodeum metallic bluish-green (<xref ref-type="fig" rid="F11">Fig. 44</xref>). Legs white, hind coxa dark and metallic at base. Forewing hyaline with a weak median infuscate spot. Petiole dark brown. Gastral tergites 1+2 metallic bluish-green, remaining tergites metallic dark purple.</p><p>Frons with raised and strong reticulation (<xref ref-type="fig" rid="F11">Fig. 40</xref>). Vertex smooth with raised and strong reticulation inside ocellar triangle (<xref ref-type="fig" rid="F11">Fig. 41</xref>). Occipital margin with<!--PageBreak--> sharp carina (<xref ref-type="fig" rid="F11">Fig. 41</xref>). Ratios: length of flagellomeres I/II/III/IV/V (excl. spicule) 1.7/2.0/1.8/1.1/1.0.</p><p>Pronotum with a strong transverse carina close to posterior margin (<xref ref-type="fig" rid="F11">Fig. 42</xref>). Meso- scutum with raised and strong reticulation; notaular depressions smooth and shiny <!--PageBreak-->(<xref ref-type="fig" rid="F11">Fig. 42</xref>). Scutellum with two sublateral rows of strong reticulation, remaining surface smooth and shiny (<xref ref-type="fig" rid="F11">Fig. 42</xref>). Axillae smooth and shiny (<xref ref-type="fig" rid="F11">Fig. 42</xref>). Dorsellum slightly concave, smooth and shiny, with two foveae anterolaterally (<xref ref-type="fig" rid="F11">Fig. 42</xref>). Forewing speculum closed below. Propodeum smooth and shiny, with a complete median carina (<xref ref-type="fig" rid="F11">Fig. 42</xref>); propodeal callus with four setae. Petiolar foramen semicircular.</p><p>Petiole transverse, 0.6× as long as wide, smooth and shiny. Gaster oval-shaped.</p><p>MALE. Unknown.</p></tp:treatment-sec><tp:treatment-sec sec-type="Etymology"><title>Etymology.</title><p>From the Latin <italic>medius</italic> = middle, and <italic>carina</italic> = keel, referring to median carina on propodeum.</p></tp:treatment-sec><tp:treatment-sec sec-type="Distribution"><title>Distribution.</title><p>Mexico.</p><fig id="F11" position="float" orientation="portrait"><label>Figures 40–44.</label><caption><p><italic><tp:taxon-name>Achrysocharoides mediocarinatus</tp:taxon-name></italic> sp. n., female. <bold>40</bold> Head, frontal <bold>41</bold> Vertex <bold>42</bold> Thoracic dorsum <bold>43</bold> Head, frontal <bold>44</bold> Thoracic dorsum.</p></caption><graphic xmlns:xlink="http://www.w3.org/1999/xlink" xlink:href="ZooKeys-173-079-g011.jpg" position="float" orientation="portrait" xlink:type="simple"/></fig></tp:treatment-sec></tp:taxon-treatment>
