# Supplementary material for: Achrysocharoides Girault (Hymenoptera, Eulophidae) new to tropical America, with eight new species
Source: Zookeys. 2012 Mar 2;(173):79–108. doi: 10.3897/zookeys.173.2653 (PMC3307361; doi:10.3897/zookeys.173.2653)
Supplement: XML Treatment for Achrysocharoides purpureus [file zookeys.173.2653-treatment9.xml]

<!DOCTYPE tp:taxon-treatment
  PUBLIC "-//TaxonX//DTD Taxonomic Treatment Publishing DTD v0 20100105//EN" "tax-treatment-NSO.dtd">
<tp:taxon-treatment xmlns:tp="http://www.plazi.org/taxpub"><tp:treatment-meta><mixed-citation publication-type="journal"><person-group><name><surname>Hansson</surname><given-names>Christer</given-names></name></person-group><article-title>
                    <italic>Achrysocharoides</italic> Girault (Hymenoptera, Eulophidae) new to tropical America, with eight new species
                </article-title><source>Zookeys</source><day>2</day><month>3</month><year>2012</year><volume>2012</volume><issue>173</issue><fpage>79</fpage><lpage>108</lpage><pub-id pub-id-type="doi">10.3897/zookeys.173.2653</pub-id></mixed-citation></tp:treatment-meta><tp:nomenclature><tp:taxon-name>
                            <tp:taxon-name-part taxon-name-part-type="genus">Achrysocharoides</tp:taxon-name-part>
                            <tp:taxon-name-part taxon-name-part-type="species">purpureus</tp:taxon-name-part>
                        <object-id xmlns:xlink="http://www.w3.org/1999/xlink" xlink:type="simple">urn:lsid:zoobank.org:act:9D6908B8-C723-452B-8C47-35BD90B364B0</object-id>
                        <object-id xmlns:xlink="http://www.w3.org/1999/xlink" xlink:type="simple">http://species-id.net/wiki/Achrysocharoides_purpureus</object-id>
                        </tp:taxon-name><tp:taxon-status xmlns:xlink="http://www.w3.org/1999/xlink" xlink:type="simple">sp. n.</tp:taxon-status><xref ref-type="fig" rid="F12">Figures 45–49</xref></tp:nomenclature><tp:treatment-sec sec-type="Material"><title>Material.</title><p>Holotype female (LUZM) glued to a card, labelled “Guatemala: 5 km E Antigua Guatemala, 1780 m, 4.xi.1991, R. Baranowski”.</p></tp:treatment-sec><tp:treatment-sec sec-type="Diagnosis"><title>Diagnosis.</title><p>Pronotum with a transverse carina close to posterior margin (<xref ref-type="fig" rid="F12">Fig. 47</xref>); scutellum metallic purple with raised and very strong reticulation, without sublateral rows of foveae or meshes (<xref ref-type="fig" rid="F12">Figs 47</xref>, 49); postmarginal vein 0.8× as long as stigmal vein; propodeum with two subparallel carinae, strongly diverging posteriorly (<xref ref-type="fig" rid="F12">Fig. 47</xref>); propodeal callus with three setae.</p></tp:treatment-sec><tp:treatment-sec sec-type="Description"><title>Description.</title><p>FEMALE. Length 1.4 mm.</p><p>Scape white, pedicel and flagellomeres dark brown with metallic tinges. Frons below frontal suture golden-red, above metallic bluish-purple (<xref ref-type="fig" rid="F12">Fig. 48</xref>). Vertex metallic bluish-purple, golden-green in posterior 1/2. Midlobe of mesoscutum golden-red, sidelobes metallic purple (<xref ref-type="fig" rid="F12">Fig. 49</xref>). Scutellum metallic purple (<xref ref-type="fig" rid="F12">Fig. 49</xref>). Propodeum golden-green (<xref ref-type="fig" rid="F12">Fig. 49</xref>). Coxae dark brown with metallic tinges, fore and mid femora+tibiae+tarsi white, hind femur pale brown, hind tibia and tarsus yellowish-brown. Forewing hyaline with a very weak infuscate median spot. Petiole dark brown with metallic tinges. Gastral tergite 1 metallic bluish-green, remaining tergites metallic dark purple.</p><p>Frons with raised and strong reticulation (<xref ref-type="fig" rid="F12">Fig. 45</xref>). Vertex smooth with engraved and very weak reticulation inside ocellar triangle (<xref ref-type="fig" rid="F12">Fig. 46</xref>). Occipital margin with sharp carina behind ocellar triangle (<xref ref-type="fig" rid="F12">Fig. 46</xref>). Ratios: length of flagellomeres I/II/III/IV/V (excl. spicule) 1.9/1.9/1.6/1.4/1.0.</p><p>Pronotum with a strong transverse carina close to posterior margin (<xref ref-type="fig" rid="F12">Fig. 47</xref>). Midlobe of mesoscutum with raised and very strong reticulation, sidelobes with engraved and weak reticulation (<xref ref-type="fig" rid="F12">Fig. 47</xref>); notaular depressions smooth and shiny; midlobe with a weak median groove in posterior ¼. Scutellum with raised and very strong reticulation (<xref ref-type="fig" rid="F12">Fig. 47</xref>). Axillae smooth and shiny (<xref ref-type="fig" rid="F12">Fig. 47</xref>). Dorsellum flat with two foveae<!--PageBreak--> anterolaterally (<xref ref-type="fig" rid="F12">Fig. 47</xref>). Forewing speculum closed below. Propodeum with two subparallel carinae, strongly diverging posteriorly (<xref ref-type="fig" rid="F12">Fig. 47</xref>); propodeal callus with three setae. Petiolar foramen semicircular.</p><p><!--PageBreak-->Petiole 1.0× as long as wide. Gaster oval-shaped.</p><p>Male. Unknown.</p></tp:treatment-sec><tp:treatment-sec sec-type="Etymology"><title>Etymology.</title><p>From the Latin <italic>purpureus</italic> = purple, referring to purple scutellum.</p></tp:treatment-sec><tp:treatment-sec sec-type="Distribution"><title>Distribution.</title><p>Guatemala.</p><fig id="F12" position="float" orientation="portrait"><label>Figures 45–49.</label><caption><p><italic><tp:taxon-name>Achrysocharoides purpureus</tp:taxon-name></italic> sp. n., female. <bold>45</bold> Head, frontal <bold>46</bold> Vertex <bold>47</bold> Thoracic dorsum <bold>48</bold> Head, frontal <bold>49</bold> Thoracic dorsum.</p></caption><graphic xmlns:xlink="http://www.w3.org/1999/xlink" xlink:href="ZooKeys-173-079-g012.jpg" position="float" orientation="portrait" xlink:type="simple"/></fig></tp:treatment-sec></tp:taxon-treatment>
