# Supplementary material for: Achrysocharoides Girault (Hymenoptera, Eulophidae) new to tropical America, with eight new species
Source: Zookeys. 2012 Mar 2;(173):79–108. doi: 10.3897/zookeys.173.2653 (PMC3307361; doi:10.3897/zookeys.173.2653)
Supplement: XML Treatment for Achrysocharoides sulcatus [file zookeys.173.2653-treatment10.xml]

<!DOCTYPE tp:taxon-treatment
  PUBLIC "-//TaxonX//DTD Taxonomic Treatment Publishing DTD v0 20100105//EN" "tax-treatment-NSO.dtd">
<tp:taxon-treatment xmlns:tp="http://www.plazi.org/taxpub"><tp:treatment-meta><mixed-citation publication-type="journal"><person-group><name><surname>Hansson</surname><given-names>Christer</given-names></name></person-group><article-title>
                    <italic>Achrysocharoides</italic> Girault (Hymenoptera, Eulophidae) new to tropical America, with eight new species
                </article-title><source>Zookeys</source><day>2</day><month>3</month><year>2012</year><volume>2012</volume><issue>173</issue><fpage>79</fpage><lpage>108</lpage><pub-id pub-id-type="doi">10.3897/zookeys.173.2653</pub-id></mixed-citation></tp:treatment-meta><tp:nomenclature><tp:taxon-name>
                            <tp:taxon-name-part taxon-name-part-type="genus">Achrysocharoides</tp:taxon-name-part>
                            <tp:taxon-name-part taxon-name-part-type="species">sulcatus</tp:taxon-name-part>
                        <object-id xmlns:xlink="http://www.w3.org/1999/xlink" xlink:type="simple">urn:lsid:zoobank.org:act:18EF48BD-BFAC-4930-92F4-64566BBE2D97</object-id>
                        <object-id xmlns:xlink="http://www.w3.org/1999/xlink" xlink:type="simple">http://species-id.net/wiki/Achrysocharoides_sulcatus</object-id>
                        </tp:taxon-name><tp:taxon-status xmlns:xlink="http://www.w3.org/1999/xlink" xlink:type="simple">sp. n.</tp:taxon-status><xref ref-type="fig" rid="F13">Figures 50–54</xref></tp:nomenclature><tp:treatment-sec sec-type="Material"><title>Material.</title><p>Holotype female (TAMU) glued to a card, labelled “Mexico: Guerrero, 6.6 mi SW Filo de Caballo, 12.vii.1985, J.B. Woolley, 85/051”. Paratypes: 10♀ on cards: COSTA RICA. <bold>Cartago:</bold> Cerro de la Muerte, Villa Mills, 3000m, iii-vi.1990, P. Hanson (1♀, BMNH). MEXICO. <bold>Chiapas:</bold> San Cristobal Reserva, Huitepec, 7700–7850’, 3.viii.1990, J.B. Woolley, 90/051B (1♀, TAMU); San Cristobal, 7200’, 25.vi.1969 (1♀, CNC); <bold>Oaxaca</bold>: 8mi NE El Punto, 18.vii.1985, J.B. Woolley &amp; G. Zolnerowich, 85/074 (2♀, BMNH, TAMU); 6mi NE Mitla, 20.vii.1985, J.B. Woolley, 85/077 (1♀, BMNH); 6.8mi N Candelaria Loxicha, 3250’, 12.vii.1987, J.B. Woolley &amp; G. Zolnerowich, 87/035 (1♀, TAMU); <bold>Tamaulipas:</bold> Altas Cumbre, 12mi SW Victoria, 19.iii.1986, G. Zolnerowich (1♀, TAMU); <bold>Veracruz:</bold> 3mi NE Huatusco, 22.vii.1985, J.B. Woolley, 85/084 (1♀, TAMU); 3.1mi NE Coscomatepec, 22.vi.1983, 3700’, R. Anderson (1♀, CNC).</p></tp:treatment-sec><tp:treatment-sec sec-type="Diagnosis"><title>Diagnosis.</title><p>Pronotum with a transverse carina close to posterior margin (<xref ref-type="fig" rid="F13">Fig. 52</xref>); midlobe of mesoscutum with a strong median groove in posterior 1/3 (<xref ref-type="fig" rid="F13">Fig. 52</xref>); scutellum with two sublateral rows of strong reticulation, remaining surface with engraved and weak reticulation to smooth and shiny (<xref ref-type="fig" rid="F13">Fig. 52</xref>); postmarginal vein 0.9× as long as stigmal vein; propodeum with two submedian carinae, diverging posteriorly (<xref ref-type="fig" rid="F13">Fig. 52</xref>); propodeal callus with 2–5 setae.</p></tp:treatment-sec><tp:treatment-sec sec-type="Description"><title>Description.</title><p>FEMALE. Length 1.2–1.8 mm.</p><p>Scape yellowish-brown to pale brown, remaining antenna dark brown. Frons below frontal suture golden-green to golden-red, above metallic bluish-purple to golden-green (<xref ref-type="fig" rid="F13">Fig. 53</xref>). Vertex metallic bluish-purple to golden-green. Mesoscutum, scutellum and propodeum golden-green to metallic bluish-green (<xref ref-type="fig" rid="F13">Fig. 54</xref>). Fore coxa white to dark and metallic, mid and hind coxae dark and metallic; remaining parts of legs white, except infuscate apical tarsal segment on all legs. Forewing hyaline with a weak median infuscate spot. Petiole dark brown with metallic purple tinges. First gastral tergite metallic bluish-green, remaining tergites metallic dark purple.</p><p>Frons with raised and strong to weak reticulation (<xref ref-type="fig" rid="F13">Fig. 50</xref>). Vertex smooth and shiny, inside ocellar triangle with very weak reticulation (<xref ref-type="fig" rid="F13">Fig. 51</xref>). Occipital margin with a sharp carina behind ocellar triangle (<xref ref-type="fig" rid="F13">Fig. 51</xref>). Ratios: length of flagellomeres  I/II/III/IV/V (excl. spicule) 1.8/1.5/1.5/1.0/1.1.<!--PageBreak--></p><p>Pronotum with a strong transverse carina close to posterior margin (<xref ref-type="fig" rid="F13">Fig. 52</xref>). Midlobe of mesoscutum with raised and strong reticulation, posterior 1/3 with a strong median groove (<xref ref-type="fig" rid="F13">Fig. 52</xref>); sidelobes with engraved and weak reticulation; notaular depressions smooth and shiny. Scutellum with two sublateral rows of strong reticulation, remaining surface with engraved and weak reticulation to smooth and shiny (Fig. <!--PageBreak-->52). Axillae smooth and shiny (<xref ref-type="fig" rid="F13">Fig. 52</xref>). Dorsellum concave to almost flat, smooth and shiny, with two foveae anterolaterally (<xref ref-type="fig" rid="F13">Fig. 52</xref>). Forewing speculum closed below; costal cell in basal ½ with ventral surface with setae. Propodeum with two submedian carinae, strongly diverging posteriorly (<xref ref-type="fig" rid="F13">Fig. 52</xref>); propodeal surface smooth and shiny; propodeal callus with 2–5 setae. Petiolar foramen triangular.</p><p>Petiole as long as wide to transverse, dorsal surface with weak or strong sculpture. Gaster oval-shaped.</p><p>MALE. Unknown.</p></tp:treatment-sec><tp:treatment-sec sec-type="Etymology"><title>Etymology.</title><p>From the Latin <italic>sulcus</italic> = groove, referring to strong groove on posteromedian mesoscutum.</p></tp:treatment-sec><tp:treatment-sec sec-type="Distribution"><title>Distribution.</title><p>Costa Rica, Mexico.</p><fig id="F13" position="float" orientation="portrait"><label>Figures 50–54.</label><caption><p><italic><tp:taxon-name>Achrysocharoides sulcatus</tp:taxon-name></italic> sp. n., female. <bold>50</bold> Head, frontal <bold>51</bold> Vertex <bold>52</bold> Thoracic dorsum <bold>53</bold> Head, frontal <bold>54</bold> Thoracic dorsum.</p></caption><graphic xmlns:xlink="http://www.w3.org/1999/xlink" xlink:href="ZooKeys-173-079-g013.jpg" position="float" orientation="portrait" xlink:type="simple"/></fig></tp:treatment-sec></tp:taxon-treatment>
