# Supplementary material for: Achrysocharoides Girault (Hymenoptera, Eulophidae) new to tropical America, with eight new species
Source: Zookeys. 2012 Mar 2;(173):79–108. doi: 10.3897/zookeys.173.2653 (PMC3307361; doi:10.3897/zookeys.173.2653)
Supplement: XML Treatment for Achrysocharoides foveatus [file zookeys.173.2653-treatment11.xml]

<!DOCTYPE tp:taxon-treatment
  PUBLIC "-//TaxonX//DTD Taxonomic Treatment Publishing DTD v0 20100105//EN" "tax-treatment-NSO.dtd">
<tp:taxon-treatment xmlns:tp="http://www.plazi.org/taxpub"><tp:treatment-meta><mixed-citation publication-type="journal"><person-group><name><surname>Hansson</surname><given-names>Christer</given-names></name></person-group><article-title>
                    <italic>Achrysocharoides</italic> Girault (Hymenoptera, Eulophidae) new to tropical America, with eight new species
                </article-title><source>Zookeys</source><day>2</day><month>3</month><year>2012</year><volume>2012</volume><issue>173</issue><fpage>79</fpage><lpage>108</lpage><pub-id pub-id-type="doi">10.3897/zookeys.173.2653</pub-id></mixed-citation></tp:treatment-meta><tp:nomenclature><tp:taxon-name>
                            <tp:taxon-name-part taxon-name-part-type="genus">Achrysocharoides</tp:taxon-name-part>
                            <tp:taxon-name-part taxon-name-part-type="species">foveatus</tp:taxon-name-part>
                        <object-id xmlns:xlink="http://www.w3.org/1999/xlink" xlink:type="simple">urn:lsid:zoobank.org:act:C902C8E9-E31F-4527-B24F-6616D25F5AD0</object-id>
                        <object-id xmlns:xlink="http://www.w3.org/1999/xlink" xlink:type="simple">http://species-id.net/wiki/Achrysocharoides_foveatus</object-id>
                        </tp:taxon-name><tp:taxon-status xmlns:xlink="http://www.w3.org/1999/xlink" xlink:type="simple">sp. n.</tp:taxon-status><xref ref-type="fig" rid="F14">Figures 55–59</xref></tp:nomenclature><tp:treatment-sec sec-type="Material"><title>Material.</title><p>Holotype female (LUZM) glued to a card, labelled “Honduras: Francisco Morazan, Macuelizo, Tatumbla, 17.x.1995, R. Cave”.</p><p><bold>Diagnosis</bold>. Pronotum without transverse carina close to posterior margin (<xref ref-type="fig" rid="F14">Fig. 57</xref>); scutellum smooth with 2+3 sublateral foveae in anterior ½ (<xref ref-type="fig" rid="F14">Fig. 57</xref>); postmarginal vein 1.0× as long as stigmal vein; propodeum smooth, without longitudinal carinae (<xref ref-type="fig" rid="F14">Fig. 57</xref>); propodeal callus with three setae.</p></tp:treatment-sec><tp:treatment-sec sec-type="Description"><title>Description.</title><p>FEMALE. Length 1.2 mm.</p><p>Scape pale brown, remaining antenna dark brown. Frons below frontal suture golden-green, above golden-red (<xref ref-type="fig" rid="F14">Fig. 58</xref>). Vertex metallic dark purple, golden-green inside ocellar triangle. Mesoscutum, scutellum and propodeum metallic bluish-green (<xref ref-type="fig" rid="F14">Fig. 59</xref>). Coxae dark brown with metallic tinges; femora pale brown; tibiae and tarsi white. Wings hyaline. Petiole dark brown with metallic tinges. Gastral tergite 1 metallic bluish-green, remaining tergites golden-green.</p><p>Frons with raised and strong reticulation (<xref ref-type="fig" rid="F14">Fig. 55</xref>). Vertex smooth with engraved and weak reticulation inside ocellar triangle (<xref ref-type="fig" rid="F14">Fig. 56</xref>). Occipital margin with sharp carina behind ocellar triangle (<xref ref-type="fig" rid="F14">Fig. 56</xref>). Ratios: length of flagellomeres I/II/III/IV/V (excl. spicule) 1.4/1.6/1.6/1.2/1.0.</p><p>Pronotum without transverse carina close to posterior margin (<xref ref-type="fig" rid="F14">Fig. 57</xref>). Midlobe of mesoscutum with raised and strong reticulation, sidelobes with engraved and weak reticulation (<xref ref-type="fig" rid="F14">Fig. 57</xref>); notaular depressions smooth and shiny. Scutellum smooth with 2+3 sublateral foveae in anterior ½ (<xref ref-type="fig" rid="F14">Fig. 57</xref>). Axillae with raised and very weak reticulation (<xref ref-type="fig" rid="F14">Fig. 57</xref>). Dorsellum flat with two small foveae anterolaterally (<xref ref-type="fig" rid="F14">Fig. 57</xref>). Forewing speculum closed below. Propodeum smooth, without<!--PageBreak--> longitudinal carinae (<xref ref-type="fig" rid="F14">Fig. 57</xref>); propodeal callus with three setae. Petiolar foramen semicircular.</p><p>Petiole 0.5× as long as wide. Gaster oval-shaped.</p><p>MALE. Unknown.</p></tp:treatment-sec><tp:treatment-sec sec-type="Etymology"><title>Etymology.</title><p>From the Latin <italic>fovea</italic> = pit, referring to the pits on scutellum.</p></tp:treatment-sec><tp:treatment-sec sec-type="Distribution"><title>Distribution.</title><p>Honduras.</p><fig id="F14" position="float" orientation="portrait"><label>Figures 55–59.</label><caption><p><italic><tp:taxon-name>Achrysocharoides foveatus</tp:taxon-name></italic> sp. n., female. <bold>55</bold> Head, frontal <bold>56</bold> Vertex <bold>57</bold> Thoracic dorsum <bold>58</bold> Head, frontal <bold>59</bold> Thoracic dorsum.</p></caption><graphic xmlns:xlink="http://www.w3.org/1999/xlink" xlink:href="ZooKeys-173-079-g014.jpg" position="float" orientation="portrait" xlink:type="simple"/></fig><fig id="F15" position="float" orientation="portrait"><label>Figures 60–63.</label><caption><p><italic><tp:taxon-name>Achrysocharoides</tp:taxon-name></italic> spp., females, lateral part of pronotum, arrow points at longitudinal carina. <bold>60</bold> <italic><tp:taxon-name>Achrysocharoides zwoelferi</tp:taxon-name></italic> (Delucchi), type species for <italic><tp:taxon-name>Enaysma</tp:taxon-name></italic> Delucchi <bold>61</bold> <italic><tp:taxon-name>Achrysocharoides usticrus</tp:taxon-name></italic> (Bouček), type species for <italic><tp:taxon-name>Kratoysma</tp:taxon-name></italic> <bold>62</bold> <italic><tp:taxon-name>Achrysocharoides infuscus</tp:taxon-name></italic> sp. n. <bold>63</bold> <italic><tp:taxon-name>Achrysocharoides ecuadorensis</tp:taxon-name></italic> (Hansson).</p></caption><graphic xmlns:xlink="http://www.w3.org/1999/xlink" xlink:href="ZooKeys-173-079-g015.jpg" position="float" orientation="portrait" xlink:type="simple"/></fig></tp:treatment-sec></tp:taxon-treatment>
